# Supplementary material for: Liquid biopsy diagnostics for non-small cell lung cancer via elucidation of tRNA signatures
Source: Commun Med (Lond). 2025 Aug 21;5:364. doi: 10.1038/s43856-025-01068-2 (PMC12370967; doi:10.1038/s43856-025-01068-2)
Supplement: Supplementary file 4 — Supplementary Data 1 [file 43856_2025_1068_MOESM4_ESM.xlsx]

## Sheet: Sheet1
Sample ID	Group	batch	Age	Gender	Race	Subtype	Tumor Stage	Diagnosis	Smoking Status	SampleType
SRR14634232	control	GSE175462	NA	male	NA	LUAD	IIIA	normal	CS	lung tissue
SRR14634233	control	GSE175462	NA	female	NA	LUAD	IA	normal	CS	lung tissue
SRR14634234	control	GSE175462	NA	male	NA	LUAD	IIB	normal	CS	lung tissue
SRR14634235	control	GSE175462	NA	male	NA	LUAD	IB	normal	FS	lung tissue
SRR14634236	control	GSE175462	NA	female	NA	LUAD	IV	normal	FS	lung tissue
SRR14634237	control	GSE175462	NA	female	NA	LUAD	IB	normal	CS	lung tissue
SRR14634238	control	GSE175462	NA	female	NA	LUAD	IIB	normal	FS	lung tissue
SRR14634239	control	GSE175462	NA	female	NA	LUAD	IIB	normal	CS	lung tissue
SRR14634240	control	GSE175462	NA	female	NA	LUAD	IB	normal	CS	lung tissue
SRR14634241	control	GSE175462	NA	female	NA	LUAD	IA	normal	CS	lung tissue
SRR14634242	control	GSE175462	NA	female	NA	LUAD	IIB	normal	CS	lung tissue
SRR14634243	control	GSE175462	NA	female	NA	LUAD	IB	normal	CS	lung tissue
SRR14634244	control	GSE175462	NA	male	NA	LUAD	IIB	normal	FS	lung tissue
SRR14634245	control	GSE175462	NA	female	NA	LUAD	IB	normal	FS	lung tissue
SRR14634246	control	GSE175462	NA	female	NA	LUAD	IB	normal	CS	lung tissue
SRR14634247	control	GSE175462	NA	female	NA	LUAD	IA	normal	CS	lung tissue
SRR14634248	control	GSE175462	NA	male	NA	LUAD	IA	normal	FS	lung tissue
SRR14634249	control	GSE175462	NA	female	NA	LUAD	IIIA	normal	FS	lung tissue
SRR14634250	control	GSE175462	NA	male	NA	LUAD	IA	normal	CS	lung tissue
SRR14634251	control	GSE175462	NA	female	NA	LUAD	IIIA	normal	CS	lung tissue
SRR14634252	control	GSE175462	NA	female	NA	LUAD	IIB	normal	FS	lung tissue
SRR14634253	control	GSE175462	NA	male	NA	LUAD	IB	normal	FS	lung tissue
SRR14634254	control	GSE175462	NA	male	NA	LUAD	IB	normal	CS	lung tissue
SRR14634255	control	GSE175462	NA	male	NA	LUAD	IIA	normal	CS	lung tissue
SRR14634256	control	GSE175462	NA	female	NA	LUAD	IB	normal	CS	lung tissue
SRR14634257	control	GSE175462	NA	female	NA	LUAD	IIB	normal	CS	lung tissue
SRR14634258	control	GSE175462	NA	female	NA	LUAD	IA	normal	CS	lung tissue
SRR14634259	control	GSE175462	NA	female	NA	LUAD	IB	normal	FS	lung tissue
SRR14634260	control	GSE175462	NA	female	NA	LUAD	IA	normal	CS	lung tissue
SRR14634261	control	GSE175462	NA	male	NA	LUAD	IA	normal	CS	lung tissue
SRR14634262	control	GSE175462	NA	male	NA	LUAD	IIIA	normal	CS	lung tissue
SRR14634263	control	GSE175462	NA	female	NA	LUAD	IIA	normal	CS	lung tissue
SRR14634264	control	GSE175462	NA	female	NA	LUAD	IIB	normal	CS	lung tissue
SRR14634265	control	GSE175462	NA	female	NA	LUAD	IIIA	normal	NS	lung tissue
SRR14634266	control	GSE175462	NA	female	NA	LUAD	IIB	normal	FS	lung tissue
SRR14634267	control	GSE175462	NA	female	NA	LUAD	IB	normal	NS	lung tissue
SRR14634268	control	GSE175462	NA	female	NA	LUAD	IIB	normal	NS	lung tissue
SRR14634269	control	GSE175462	NA	male	NA	LUAD	IB	normal	NS	lung tissue
SRR14634270	control	GSE175462	NA	male	NA	LUAD	IB	normal	NS	lung tissue
SRR14634271	control	GSE175462	NA	male	NA	LUAD	IA	normal	CS	lung tissue
SRR14634272	control	GSE175462	NA	female	NA	LUAD	IIB	normal	NS	lung tissue
SRR14634273	control	GSE175462	NA	female	NA	LUAD	IA	normal	NS	lung tissue
SRR14634274	control	GSE175462	NA	female	NA	LUAD	IA	normal	FS	lung tissue
SRR14634275	control	GSE175462	NA	female	NA	LUAD	IA	normal	FS	lung tissue
SRR14634276	control	GSE175462	NA	male	NA	LUAD	IA	normal	CS	lung tissue
SRR14634277	control	GSE175462	NA	female	NA	LUAD	IA	normal	CS	lung tissue
SRR14634278	control	GSE175462	NA	male	NA	LUAD	IA	normal	FS	lung tissue
SRR14634279	control	GSE175462	NA	female	NA	LUAD	IA	normal	NS	lung tissue
SRR14634280	control	GSE175462	NA	female	NA	LUAD	IA	normal	FS	lung tissue
SRR14634281	control	GSE175462	NA	male	NA	LUAD	IIB	normal	NS	lung tissue
SRR14634282	control	GSE175462	NA	female	NA	LUAD	IB	normal	NS	lung tissue
SRR14634283	control	GSE175462	NA	male	NA	LUAD	IA	normal	NS	lung tissue
SRR14634284	control	GSE175462	NA	female	NA	LUAD	IIIA	normal	NS	lung tissue
SRR14634285	control	GSE175462	NA	female	NA	LUAD	IIIB	normal	NS	lung tissue
SRR14634286	control	GSE175462	NA	male	NA	LUAD	IA	normal	FS	lung tissue
SRR14634287	control	GSE175462	NA	female	NA	LUAD	IIB	normal	FS	lung tissue
SRR14634288	control	GSE175462	NA	female	NA	LUAD	IB	normal	NS	lung tissue
SRR14634289	control	GSE175462	NA	female	NA	LUAD	IB	normal	NS	lung tissue
SRR14634290	control	GSE175462	NA	female	NA	LUAD	IB	normal	NS	lung tissue
SRR14634291	control	GSE175462	NA	female	NA	LUAD	IB	normal	CS	lung tissue
SRR14634292	control	GSE175462	NA	female	NA	LUAD	IA	normal	NS	lung tissue
SRR14634293	control	GSE175462	NA	female	NA	LUAD	IB	normal	NS	lung tissue
SRR14634294	control	GSE175462	NA	female	NA	LUAD	IB	normal	CS	lung tissue
SRR14634295	control	GSE175462	NA	female	NA	LUAD	IA	normal	NS	lung tissue
SRR14634296	control	GSE175462	NA	female	NA	LUAD	IIA	normal	NS	lung tissue
SRR14634297	control	GSE175462	NA	female	NA	LUAD	IIIA	normal	NS	lung tissue
SRR14634298	control	GSE175462	NA	female	NA	LUAD	IIB	normal	NS	lung tissue
SRR14634299	control	GSE175462	NA	female	NA	LUAD	IIB	normal	NS	lung tissue
SRR14634300	control	GSE175462	NA	female	NA	LUAD	I	normal	FS	lung tissue
SRR14634301	control	GSE175462	NA	female	NA	LUAD	I	normal	FS	lung tissue
SRR14634302	control	GSE175462	NA	female	NA	LUAD	I	normal	CS	lung tissue
SRR14634303	control	GSE175462	NA	female	NA	LUAD	IV	normal	CS	lung tissue
SRR14634304	control	GSE175462	NA	female	NA	LUAD	IIA	normal	CS	lung tissue
SRR14634305	control	GSE175462	NA	male	NA	LUAD	NA	normal	FS	lung tissue
SRR14634306	control	GSE175462	NA	female	NA	LUAD	NA	normal	FS	lung tissue
SRR14634307	control	GSE175462	NA	female	NA	LUAD	IB	normal	FS	lung tissue
SRR14634308	control	GSE175462	NA	male	NA	LUAD	NA	normal	FS	lung tissue
SRR14634309	tumor	GSE175462	NA	female	NA	LUAD	IA	cancer	CS	lung tissue
SRR14634310	tumor	GSE175462	NA	male	NA	LUAD	IIB	cancer	CS	lung tissue
SRR14634311	tumor	GSE175462	NA	female	NA	LUAD	IB	cancer	CS	lung tissue
SRR14634312	tumor	GSE175462	NA	male	NA	LUAD	IIB	cancer	FS	lung tissue
SRR14634313	tumor	GSE175462	NA	female	NA	LUAD	IB	cancer	FS	lung tissue
SRR14634314	tumor	GSE175462	NA	female	NA	LUAD	IB	cancer	CS	lung tissue
SRR14634315	tumor	GSE175462	NA	male	NA	LUAD	IA	cancer	CS	lung tissue
SRR14634316	tumor	GSE175462	NA	female	NA	LUAD	IIB	cancer	FS	lung tissue
SRR14634317	tumor	GSE175462	NA	female	NA	LUAD	IA	cancer	CS	lung tissue
SRR14634318	tumor	GSE175462	NA	male	NA	LUAD	IA	cancer	FS	lung tissue
SRR14634319	tumor	GSE175462	NA	male	NA	LUAD	IB	cancer	CS	lung tissue
SRR14634320	tumor	GSE175462	NA	female	NA	LUAD	IB	cancer	CS	lung tissue
SRR14634321	tumor	GSE175462	NA	female	NA	LUAD	IA	cancer	CS	lung tissue
SRR14634322	tumor	GSE175462	NA	female	NA	LUAD	IB	cancer	FS	lung tissue
SRR14634323	tumor	GSE175462	NA	female	NA	LUAD	IA	cancer	CS	lung tissue
SRR14634324	tumor	GSE175462	NA	male	NA	LUAD	IIIA	cancer	CS	lung tissue
SRR14634325	tumor	GSE175462	NA	female	NA	LUAD	IIA	cancer	CS	lung tissue
SRR14634326	tumor	GSE175462	NA	female	NA	LUAD	IIB	cancer	CS	lung tissue
SRR14634327	tumor	GSE175462	NA	female	NA	LUAD	IIIA	cancer	NS	lung tissue
SRR14634328	tumor	GSE175462	NA	female	NA	LUAD	IIB	cancer	FS	lung tissue
SRR14634329	tumor	GSE175462	NA	female	NA	LUAD	IB	cancer	NS	lung tissue
SRR14634330	tumor	GSE175462	NA	female	NA	LUAD	IIB	cancer	NS	lung tissue
SRR14634331	tumor	GSE175462	NA	male	NA	LUAD	IB	cancer	NS	lung tissue
SRR14634332	tumor	GSE175462	NA	male	NA	LUAD	IB	cancer	NS	lung tissue
SRR14634333	tumor	GSE175462	NA	male	NA	LUAD	IA	cancer	CS	lung tissue
SRR14634334	tumor	GSE175462	NA	female	NA	LUAD	IIB	cancer	NS	lung tissue
SRR14634335	tumor	GSE175462	NA	female	NA	LUAD	IA	cancer	NS	lung tissue
SRR14634336	tumor	GSE175462	NA	female	NA	LUAD	IA	cancer	FS	lung tissue
SRR14634337	tumor	GSE175462	NA	female	NA	LUAD	IA	cancer	FS	lung tissue
SRR14634338	tumor	GSE175462	NA	male	NA	LUAD	IA	cancer	CS	lung tissue
SRR14634339	tumor	GSE175462	NA	male	NA	LUAD	IA	cancer	CS	lung tissue
SRR14634340	tumor	GSE175462	NA	female	NA	LUAD	IA	cancer	CS	lung tissue
SRR14634341	tumor	GSE175462	NA	male	NA	LUAD	IA	cancer	FS	lung tissue
SRR14634342	tumor	GSE175462	NA	female	NA	LUAD	IA	cancer	NS	lung tissue
SRR14634343	tumor	GSE175462	NA	female	NA	LUAD	IA	cancer	FS	lung tissue
SRR14634344	tumor	GSE175462	NA	male	NA	LUAD	IIB	cancer	NS	lung tissue
SRR14634345	tumor	GSE175462	NA	female	NA	LUAD	IB	cancer	NS	lung tissue
SRR14634346	tumor	GSE175462	NA	male	NA	LUAD	IA	cancer	NS	lung tissue
SRR14634347	tumor	GSE175462	NA	female	NA	LUAD	IIIA	cancer	NS	lung tissue
SRR14634348	tumor	GSE175462	NA	female	NA	LUAD	IIIB	cancer	NS	lung tissue
SRR14634349	tumor	GSE175462	NA	male	NA	LUAD	IA	cancer	FS	lung tissue
SRR14634350	tumor	GSE175462	NA	female	NA	LUAD	IIB	cancer	FS	lung tissue
SRR14634351	tumor	GSE175462	NA	female	NA	LUAD	IB	cancer	NS	lung tissue
SRR14634352	tumor	GSE175462	NA	female	NA	LUAD	IB	cancer	NS	lung tissue
SRR14634353	tumor	GSE175462	NA	female	NA	LUAD	IB	cancer	NS	lung tissue
SRR14634354	tumor	GSE175462	NA	female	NA	LUAD	IB	cancer	CS	lung tissue
SRR14634355	tumor	GSE175462	NA	female	NA	LUAD	IA	cancer	NS	lung tissue
SRR14634356	tumor	GSE175462	NA	female	NA	LUAD	IB	cancer	NS	lung tissue
SRR14634357	tumor	GSE175462	NA	female	NA	LUAD	IB	cancer	CS	lung tissue
SRR14634358	tumor	GSE175462	NA	male	NA	LUAD	IA	cancer	NS	lung tissue
SRR14634359	tumor	GSE175462	NA	female	NA	LUAD	IIIA	cancer	NS	lung tissue
SRR14634360	tumor	GSE175462	NA	male	NA	LUAD	IA	cancer	NS	lung tissue
SRR14634361	tumor	GSE175462	NA	female	NA	LUAD	IIB	cancer	NS	lung tissue
SRR14634362	tumor	GSE175462	NA	female	NA	LUAD	IIB	cancer	NS	lung tissue
SRR14634363	tumor	GSE175462	NA	female	NA	LUAD	I	cancer	FS	lung tissue
SRR14634364	tumor	GSE175462	NA	female	NA	LUAD	I	cancer	FS	lung tissue
SRR14634365	tumor	GSE175462	NA	female	NA	LUAD	I	cancer	CS	lung tissue
SRR14634366	tumor	GSE175462	NA	female	NA	LUAD	IV	cancer	CS	lung tissue
SRR14634367	tumor	GSE175462	NA	female	NA	LUAD	IIA	cancer	CS	lung tissue
SRR14634368	tumor	GSE175462	NA	male	NA	LUAD	NA	cancer	FS	lung tissue
SRR14634369	tumor	GSE175462	NA	female	NA	LUAD	NA	cancer	FS	lung tissue
SRR14634370	tumor	GSE175462	NA	female	NA	LUAD	IB	cancer	FS	lung tissue
SRR14634371	tumor	GSE175462	NA	male	NA	LUAD	NA	cancer	FS	lung tissue
SRR1608125	tumor	GSE62182	NA	female	NA	LUAD	I	cancer	NS	lung tissue
SRR1608128	tumor	GSE62182	NA	female	NA	LUAD	IV	cancer	FS	lung tissue
SRR1608130	tumor	GSE62182	NA	male	NA	LUAD	II	cancer	FS	lung tissue
SRR1608138	tumor	GSE62182	NA	male	NA	LUAD	I	cancer	FS	lung tissue
SRR1608150	tumor	GSE62182	NA	female	NA	LUAD	IV	cancer	CS	lung tissue
SRR1608151	tumor	GSE62182	NA	female	NA	LUAD	II	cancer	CS	lung tissue
SRR1608153	tumor	GSE62182	NA	male	NA	LUAD	III	cancer	NS	lung tissue
SRR1608158	tumor	GSE62182	NA	female	NA	LUAD	I	cancer	FS	lung tissue
SRR1608163	tumor	GSE62182	NA	male	NA	LUAD	I	cancer	CS	lung tissue
SRR1608164	tumor	GSE62182	NA	male	NA	LUAD	I	cancer	CS	lung tissue
SRR1608165	tumor	GSE62182	NA	male	NA	LUAD	II	cancer	CS	lung tissue
SRR1608166	tumor	GSE62182	NA	female	NA	LUAD	II	cancer	CS	lung tissue
SRR1608168	tumor	GSE62182	NA	female	NA	LUAD	III	cancer	CS	lung tissue
SRR1608172	tumor	GSE62182	NA	female	NA	LUAD	II	cancer	CS	lung tissue
SRR1608173	tumor	GSE62182	NA	female	NA	LUAD	I	cancer	CS	lung tissue
SRR1608175	tumor	GSE62182	NA	male	NA	LUAD	II	cancer	CS	lung tissue
SRR1608178	tumor	GSE62182	NA	male	NA	LUAD	III	cancer	CS	lung tissue
SRR1608179	tumor	GSE62182	NA	male	NA	LUAD	I	cancer	FS	lung tissue
SRR1608180	tumor	GSE62182	NA	female	NA	LUAD	I	cancer	FS	lung tissue
SRR1608181	tumor	GSE62182	NA	female	NA	LUAD	I	cancer	CS	lung tissue
SRR1608184	tumor	GSE62182	NA	female	NA	LUAD	III	cancer	CS	lung tissue
SRR1608186	tumor	GSE62182	NA	female	NA	LUAD	III	cancer	FS	lung tissue
SRR1608187	tumor	GSE62182	NA	male	NA	LUAD	I	cancer	FS	lung tissue
SRR1608188	tumor	GSE62182	NA	female	NA	LUAD	I	cancer	CS	lung tissue
SRR1608189	tumor	GSE62182	NA	male	NA	LUAD	I	cancer	FS	lung tissue
SRR1608193	tumor	GSE62182	NA	female	NA	LUAD	I	cancer	CS	lung tissue
SRR1608194	tumor	GSE62182	NA	female	NA	LUAD	II	cancer	CS	lung tissue
SRR1608195	tumor	GSE62182	NA	female	NA	LUAD	I	cancer	CS	lung tissue
SRR1608201	tumor	GSE62182	NA	female	NA	LUAD	II	cancer	CS	lung tissue
SRR1608207	tumor	GSE62182	NA	female	NA	LUAD	II	cancer	NS	lung tissue
SRR1608208	tumor	GSE62182	NA	female	NA	LUAD	II	cancer	FS	lung tissue
SRR1608210	tumor	GSE62182	NA	female	NA	LUAD	I	cancer	NS	lung tissue
SRR1608212	tumor	GSE62182	NA	female	NA	LUAD	I	cancer	CS	lung tissue
SRR1608213	tumor	GSE62182	NA	female	NA	LUAD	I	cancer	CS	lung tissue
SRR1608214	tumor	GSE62182	NA	male	NA	LUAD	I	cancer	CS	lung tissue
SRR1608219	control	GSE62182	NA	female	NA	LUAD	normal	normal	NS	lung tissue
SRR1608224	control	GSE62182	NA	male	NA	LUAD	normal	normal	FS	lung tissue
SRR1608238	control	GSE62182	NA	male	NA	LUAD	normal	normal	CS	lung tissue
SRR1608244	control	GSE62182	NA	female	NA	LUAD	normal	normal	CS	lung tissue
SRR1608245	control	GSE62182	NA	female	NA	LUAD	normal	normal	CS	lung tissue
SRR1608247	control	GSE62182	NA	male	NA	LUAD	normal	normal	NS	lung tissue
SRR1608252	control	GSE62182	NA	female	NA	LUAD	normal	normal	FS	lung tissue
SRR1608257	control	GSE62182	NA	male	NA	LUAD	normal	normal	CS	lung tissue
SRR1608259	control	GSE62182	NA	male	NA	LUAD	normal	normal	CS	lung tissue
SRR1608260	control	GSE62182	NA	female	NA	LUAD	normal	normal	CS	lung tissue
SRR1608262	control	GSE62182	NA	female	NA	LUAD	normal	normal	CS	lung tissue
SRR1608267	control	GSE62182	NA	female	NA	LUAD	normal	normal	CS	lung tissue
SRR1608271	control	GSE62182	NA	male	NA	LUAD	normal	normal	FS	lung tissue
SRR1608274	control	GSE62182	NA	female	NA	LUAD	normal	normal	FS	lung tissue
SRR1608275	control	GSE62182	NA	female	NA	LUAD	normal	normal	CS	lung tissue
SRR1608276	control	GSE62182	NA	female	NA	LUAD	normal	normal	CS	lung tissue
SRR1608283	control	GSE62182	NA	male	NA	LUAD	normal	normal	FS	lung tissue
SRR1608299	control	GSE62182	NA	male	NA	LUAD	normal	normal	NS	lung tissue
SRR1608303	control	GSE62182	NA	male	NA	LUAD	normal	normal	NS	lung tissue
SRR1608306	control	GSE62182	NA	female	NA	LUAD	normal	normal	CS	lung tissue
SRR1608308	control	GSE62182	NA	male	NA	LUAD	normal	normal	CS	lung tissue
SRR3703111	control	GSE83527	NA	male	NA	LUAD	IB	normal	FS	lung tissue
SRR3703112	control	GSE83527	NA	female	NA	LUAD	IB	normal	FS	lung tissue
SRR3703113	control	GSE83527	NA	female	NA	LUAD	IIIB	normal	NS	lung tissue
SRR3703114	control	GSE83527	NA	male	NA	LUAD	IB	normal	CS	lung tissue
SRR3703115	control	GSE83527	NA	female	NA	LUAD	IB	normal	FS	lung tissue
SRR3703116	control	GSE83527	NA	female	NA	LUAD	IB	normal	CS	lung tissue
SRR3703117	control	GSE83527	NA	female	NA	LUAD	IB	normal	FS	lung tissue
SRR3703118	control	GSE83527	NA	female	NA	LUAD	NA	normal	FS	lung tissue
SRR3703119	control	GSE83527	NA	female	NA	LUAD	NA	normal	CS	lung tissue
SRR3703120	control	GSE83527	NA	male	NA	LUAD	NA	normal	FS	lung tissue
SRR3703121	control	GSE83527	NA	male	NA	LUAD	NA	normal	CS	lung tissue
SRR3703122	control	GSE83527	NA	male	NA	LUAD	NA	normal	FS	lung tissue
SRR3703123	control	GSE83527	NA	male	NA	LUAD	NA	normal	FS	lung tissue
SRR3703124	control	GSE83527	NA	male	NA	LUAD	NA	normal	CS	lung tissue
SRR3703125	control	GSE83527	NA	female	NA	LUAD	NA	normal	FS	lung tissue
SRR3703126	control	GSE83527	NA	male	NA	LUAD	NA	normal	CS	lung tissue
SRR3703127	control	GSE83527	NA	female	NA	LUAD	NA	normal	CS	lung tissue
SRR3703128	control	GSE83527	NA	male	NA	LUAD	IV	normal	FS	lung tissue
SRR3703129	control	GSE83527	NA	female	NA	LUAD	IIIA	normal	FS	lung tissue
SRR3703130	control	GSE83527	NA	male	NA	LUAD	IIB	normal	FS	lung tissue
SRR3703131	control	GSE83527	NA	male	NA	LUAD	IA	normal	CS	lung tissue
SRR3703132	control	GSE83527	NA	male	NA	LUAD	IA	normal	FS	lung tissue
SRR3703133	control	GSE83527	NA	male	NA	LUAD	IIB	normal	CS	lung tissue
SRR3703134	control	GSE83527	NA	male	NA	LUAD	IA	normal	FS	lung tissue
SRR3703135	control	GSE83527	NA	female	NA	LUAD	IIB	normal	FS	lung tissue
SRR3703136	control	GSE83527	NA	female	NA	LUAD	IIIA	normal	FS	lung tissue
SRR3703137	control	GSE83527	NA	male	NA	LUAD	IIB	normal	FS	lung tissue
SRR3703138	control	GSE83527	NA	male	NA	LUAD	IA	normal	CS	lung tissue
SRR3703139	control	GSE83527	NA	male	NA	LUAD	IIB	normal	FS	lung tissue
SRR3703140	control	GSE83527	NA	male	NA	LUAD	IIA	normal	CS	lung tissue
SRR3703141	control	GSE83527	NA	male	NA	LUAD	IIB	normal	FS	lung tissue
SRR3703142	control	GSE83527	NA	male	NA	LUAD	IIB	normal	CS	lung tissue
SRR3703143	control	GSE83527	NA	female	NA	LUAD	IIIA	normal	CS	lung tissue
SRR3703144	control	GSE83527	NA	female	NA	LUAD	IIB	normal	NS	lung tissue
SRR3703145	control	GSE83527	NA	female	NA	LUAD	IIIB	normal	FS	lung tissue
SRR3703146	control	GSE83527	NA	male	NA	LUAD	IIB	normal	NS	lung tissue
SRR3703147	tumor	GSE83527	NA	male	NA	LUAD	IB	cancer	FS	lung tissue
SRR3703148	tumor	GSE83527	NA	female	NA	LUAD	IB	cancer	FS	lung tissue
SRR3703149	tumor	GSE83527	NA	female	NA	LUAD	IIIB	cancer	NS	lung tissue
SRR3703150	tumor	GSE83527	NA	male	NA	LUAD	IB	cancer	CS	lung tissue
SRR3703151	tumor	GSE83527	NA	female	NA	LUAD	IB	cancer	FS	lung tissue
SRR3703152	tumor	GSE83527	NA	female	NA	LUAD	IB	cancer	CS	lung tissue
SRR3703153	tumor	GSE83527	NA	female	NA	LUAD	IB	cancer	FS	lung tissue
SRR3703154	tumor	GSE83527	NA	female	NA	LUAD	NA	cancer	FS	lung tissue
SRR3703155	tumor	GSE83527	NA	female	NA	LUAD	NA	cancer	CS	lung tissue
SRR3703156	tumor	GSE83527	NA	male	NA	LUAD	NA	cancer	FS	lung tissue
SRR3703157	tumor	GSE83527	NA	male	NA	LUAD	NA	cancer	CS	lung tissue
SRR3703158	tumor	GSE83527	NA	male	NA	LUAD	NA	cancer	FS	lung tissue
SRR3703159	tumor	GSE83527	NA	male	NA	LUAD	NA	cancer	FS	lung tissue
SRR3703160	tumor	GSE83527	NA	male	NA	LUAD	NA	cancer	CS	lung tissue
SRR3703161	tumor	GSE83527	NA	female	NA	LUAD	NA	cancer	FS	lung tissue
SRR3703162	tumor	GSE83527	NA	male	NA	LUAD	NA	cancer	CS	lung tissue
SRR3703163	tumor	GSE83527	NA	female	NA	LUAD	NA	cancer	CS	lung tissue
SRR3703164	tumor	GSE83527	NA	male	NA	LUAD	IV	cancer	FS	lung tissue
SRR3703165	tumor	GSE83527	NA	female	NA	LUAD	IIIA	cancer	FS	lung tissue
SRR3703166	tumor	GSE83527	NA	male	NA	LUAD	IIB	cancer	FS	lung tissue
SRR3703167	tumor	GSE83527	NA	male	NA	LUAD	IA	cancer	CS	lung tissue
SRR3703168	tumor	GSE83527	NA	male	NA	LUAD	IA	cancer	FS	lung tissue
SRR3703169	tumor	GSE83527	NA	male	NA	LUAD	IIB	cancer	CS	lung tissue
SRR3703170	tumor	GSE83527	NA	male	NA	LUAD	IA	cancer	FS	lung tissue
SRR3703171	tumor	GSE83527	NA	female	NA	LUAD	IIB	cancer	FS	lung tissue
SRR3703172	tumor	GSE83527	NA	female	NA	LUAD	IIIA	cancer	FS	lung tissue
SRR3703173	tumor	GSE83527	NA	male	NA	LUAD	IIB	cancer	FS	lung tissue
SRR3703174	tumor	GSE83527	NA	male	NA	LUAD	IA	cancer	CS	lung tissue
SRR3703175	tumor	GSE83527	NA	male	NA	LUAD	IIB	cancer	FS	lung tissue
SRR3703176	tumor	GSE83527	NA	male	NA	LUAD	IIA	cancer	CS	lung tissue
SRR3703177	tumor	GSE83527	NA	male	NA	LUAD	IIB	cancer	FS	lung tissue
SRR3703178	tumor	GSE83527	NA	male	NA	LUAD	IIB	cancer	CS	lung tissue
SRR3703179	tumor	GSE83527	NA	female	NA	LUAD	IIIA	cancer	CS	lung tissue
SRR3703180	tumor	GSE83527	NA	female	NA	LUAD	IIB	cancer	NS	lung tissue
SRR3703181	tumor	GSE83527	NA	female	NA	LUAD	IIIB	cancer	FS	lung tissue
SRR3703182	tumor	GSE83527	NA	male	NA	LUAD	IIB	cancer	NS	lung tissue
SRR6757373	control	GSE110907	73	female	Asian	LUAD	IA	normal	NS	lung tissue
SRR6757374	tumor	GSE110907	73	female	Asian	LUAD	IA	cancer	NS	lung tissue
SRR6757375	control	GSE110907	57	female	Asian	LUAD	IB	normal	NS	lung tissue
SRR6757376	tumor	GSE110907	57	female	Asian	LUAD	IB	cancer	NS	lung tissue
SRR6757377	control	GSE110907	64	female	Asian	LUAD	IA	normal	NS	lung tissue
SRR6757378	tumor	GSE110907	64	female	Asian	LUAD	IA	cancer	NS	lung tissue
SRR6757379	control	GSE110907	45	female	Asian	LUAD	IIIA	normal	NS	lung tissue
SRR6757380	tumor	GSE110907	45	female	Asian	LUAD	IIIA	cancer	NS	lung tissue
SRR6757381	control	GSE110907	66	female	Asian	LUAD	IB	normal	NS	lung tissue
SRR6757382	tumor	GSE110907	66	female	Asian	LUAD	IB	cancer	NS	lung tissue
SRR6757383	control	GSE110907	73	female	Asian	LUAD	IB	normal	NS	lung tissue
SRR6757384	tumor	GSE110907	73	female	Asian	LUAD	IB	cancer	NS	lung tissue
SRR6757385	control	GSE110907	50	female	Asian	LUAD	IA	normal	NS	lung tissue
SRR6757386	tumor	GSE110907	50	female	Asian	LUAD	IA	cancer	NS	lung tissue
SRR6757387	control	GSE110907	78	female	Asian	LUAD	IA	normal	NS	lung tissue
SRR6757388	tumor	GSE110907	78	female	Asian	LUAD	IA	cancer	NS	lung tissue
SRR6757389	control	GSE110907	44	female	Asian	LUAD	IIIA	normal	NS	lung tissue
SRR6757390	tumor	GSE110907	44	female	Asian	LUAD	IIIA	cancer	NS	lung tissue
SRR6757391	control	GSE110907	54	female	Asian	LUAD	IIIA	normal	NS	lung tissue
SRR6757392	tumor	GSE110907	54	female	Asian	LUAD	IIIA	cancer	NS	lung tissue
SRR6757393	control	GSE110907	69	female	Asian	LUAD	IIB	normal	NS	lung tissue
SRR6757394	tumor	GSE110907	69	female	Asian	LUAD	IIB	cancer	NS	lung tissue
SRR6757395	control	GSE110907	69	female	Asian	LUAD	IA	normal	NS	lung tissue
SRR6757396	tumor	GSE110907	69	female	Asian	LUAD	IA	cancer	NS	lung tissue
SRR6757397	control	GSE110907	37	female	Asian	LUAD	IIA	normal	NS	lung tissue
SRR6757398	tumor	GSE110907	37	female	Asian	LUAD	IIA	cancer	NS	lung tissue
SRR6757399	control	GSE110907	72	female	Asian	LUAD	IIIA	normal	NS	lung tissue
SRR6757400	tumor	GSE110907	72	female	Asian	LUAD	IIIA	cancer	NS	lung tissue
SRR6757401	control	GSE110907	58	female	Asian	LUAD	IA	normal	NS	lung tissue
SRR6757402	tumor	GSE110907	58	female	Asian	LUAD	IA	cancer	NS	lung tissue
SRR6757403	control	GSE110907	70	female	Asian	LUAD	IB	normal	NS	lung tissue
SRR6757404	tumor	GSE110907	70	female	Asian	LUAD	IB	cancer	NS	lung tissue
SRR6757405	control	GSE110907	52	female	Asian	LUAD	IA	normal	NS	lung tissue
SRR6757406	tumor	GSE110907	52	female	Asian	LUAD	IA	cancer	NS	lung tissue
SRR6757407	control	GSE110907	56	female	Asian	LUAD	IA	normal	NS	lung tissue
SRR6757408	tumor	GSE110907	56	female	Asian	LUAD	IA	cancer	NS	lung tissue
SRR6757409	control	GSE110907	67	female	Asian	LUAD	IA	normal	NS	lung tissue
SRR6757410	tumor	GSE110907	67	female	Asian	LUAD	IA	cancer	NS	lung tissue
SRR6757411	control	GSE110907	56	female	Asian	LUAD	IA	normal	NS	lung tissue
SRR6757412	tumor	GSE110907	56	female	Asian	LUAD	IA	cancer	NS	lung tissue
SRR6757413	control	GSE110907	43	female	Asian	LUAD	IIA	normal	NS	lung tissue
SRR6757414	tumor	GSE110907	43	female	Asian	LUAD	IIA	cancer	NS	lung tissue
SRR6757415	control	GSE110907	52	female	Asian	LUAD	IA	normal	NS	lung tissue
SRR6757416	tumor	GSE110907	52	female	Asian	LUAD	IA	cancer	NS	lung tissue
SRR6757417	control	GSE110907	53	female	Asian	LUAD	IA	normal	NS	lung tissue
SRR6757418	tumor	GSE110907	53	female	Asian	LUAD	IA	cancer	NS	lung tissue
SRR6757419	control	GSE110907	74	female	Asian	LUAD	IA	normal	NS	lung tissue
SRR6757420	tumor	GSE110907	74	female	Asian	LUAD	IA	cancer	NS	lung tissue
SRR6757421	control	GSE110907	72	female	Asian	LUAD	IA	normal	NS	lung tissue
SRR6757422	tumor	GSE110907	72	female	Asian	LUAD	IA	cancer	NS	lung tissue
SRR6757423	control	GSE110907	67	female	Asian	LUAD	IA	normal	NS	lung tissue
SRR6757424	tumor	GSE110907	67	female	Asian	LUAD	IA	cancer	NS	lung tissue
SRR6757425	control	GSE110907	59	female	Asian	LUAD	IIA	normal	NS	lung tissue
SRR6757426	tumor	GSE110907	59	female	Asian	LUAD	IIA	cancer	NS	lung tissue
SRR6757427	control	GSE110907	70	female	Asian	LUAD	IIIA	normal	NS	lung tissue
SRR6757428	tumor	GSE110907	70	female	Asian	LUAD	IIIA	cancer	NS	lung tissue
SRR6757429	control	GSE110907	54	female	Asian	LUAD	IA	normal	NS	lung tissue
SRR6757430	tumor	GSE110907	54	female	Asian	LUAD	IA	cancer	NS	lung tissue
SRR6757431	control	GSE110907	56	female	Asian	LUAD	IA	normal	NS	lung tissue
SRR6757432	tumor	GSE110907	56	female	Asian	LUAD	IA	cancer	NS	lung tissue
SRR6757433	control	GSE110907	51	female	Asian	LUAD	IIA	normal	NS	lung tissue
SRR6757434	tumor	GSE110907	51	female	Asian	LUAD	IIA	cancer	NS	lung tissue
SRR6757435	control	GSE110907	53	female	Asian	LUAD	IIIA	normal	NS	lung tissue
SRR6757436	tumor	GSE110907	53	female	Asian	LUAD	IIIA	cancer	NS	lung tissue
SRR6757437	control	GSE110907	48	female	Asian	LUAD	IA	normal	NS	lung tissue
SRR6757438	tumor	GSE110907	48	female	Asian	LUAD	IA	cancer	NS	lung tissue
SRR6757439	control	GSE110907	69	female	Asian	LUAD	IB	normal	NS	lung tissue
SRR6757440	tumor	GSE110907	69	female	Asian	LUAD	IB	cancer	NS	lung tissue
SRR6757441	control	GSE110907	46	female	Asian	LUAD	IIIA	normal	NS	lung tissue
SRR6757442	tumor	GSE110907	46	female	Asian	LUAD	IIIA	cancer	NS	lung tissue
SRR6757443	control	GSE110907	66	female	Asian	LUAD	IIA	normal	NS	lung tissue
SRR6757444	tumor	GSE110907	66	female	Asian	LUAD	IIA	cancer	NS	lung tissue
SRR6757445	control	GSE110907	50	female	Asian	LUAD	IIIA	normal	NS	lung tissue
SRR6757446	tumor	GSE110907	50	female	Asian	LUAD	IIIA	cancer	NS	lung tissue
SRR6757447	control	GSE110907	60	female	Asian	LUAD	IIIA	normal	NS	lung tissue
SRR6757448	tumor	GSE110907	60	female	Asian	LUAD	IIIA	cancer	NS	lung tissue
SRR6757449	control	GSE110907	66	female	Asian	LUAD	IIIA	normal	NS	lung tissue
SRR6757450	tumor	GSE110907	66	female	Asian	LUAD	IIIA	cancer	NS	lung tissue
SRR6757451	control	GSE110907	70	female	Asian	LUAD	IA	normal	NS	lung tissue
SRR6757452	tumor	GSE110907	70	female	Asian	LUAD	IA	cancer	NS	lung tissue
SRR6757453	control	GSE110907	57	female	Asian	LUAD	IIIA	normal	NS	lung tissue
SRR6757454	tumor	GSE110907	57	female	Asian	LUAD	IIIA	cancer	NS	lung tissue
SRR6757455	control	GSE110907	61	female	Asian	LUAD	IIIA	normal	smoker	lung tissue
SRR6757456	tumor	GSE110907	61	female	Asian	LUAD	IIIA	cancer	smoker	lung tissue
SRR6757457	control	GSE110907	61	female	Asian	LUAD	IA	normal	smoker	lung tissue
SRR6757458	tumor	GSE110907	61	female	Asian	LUAD	IA	cancer	smoker	lung tissue
SRR6757459	control	GSE110907	75	female	Asian	LUAD	IA	normal	smoker	lung tissue
SRR6757460	tumor	GSE110907	75	female	Asian	LUAD	IA	cancer	smoker	lung tissue
SRR6757461	control	GSE110907	66	female	Asian	LUAD	IB	normal	smoker	lung tissue
SRR6757462	tumor	GSE110907	66	female	Asian	LUAD	IB	cancer	smoker	lung tissue
SRR6757463	control	GSE110907	46	female	Asian	LUAD	IA	normal	smoker	lung tissue
SRR6757464	tumor	GSE110907	46	female	Asian	LUAD	IA	cancer	smoker	lung tissue
SRR6757465	control	GSE110907	62	female	Asian	LUAD	IB	normal	smoker	lung tissue
SRR6757466	tumor	GSE110907	62	female	Asian	LUAD	IB	cancer	smoker	lung tissue
SRR6757467	control	GSE110907	50	female	Asian	LUAD	IA	normal	smoker	lung tissue
SRR6757468	tumor	GSE110907	50	female	Asian	LUAD	IA	cancer	smoker	lung tissue
TCGA_05_4244_01A_01T_1108_13	tumor	TCGA	70	male	NA	LUAD	IV	cancer	smoker	lung tissue
TCGA_05_4249_01A_01T_1108_13	tumor	TCGA	67	male	NA	LUAD	IB	cancer	smoker	lung tissue
TCGA_05_4250_01A_01T_1108_13	tumor	TCGA	79	female	NA	LUAD	IIIA	cancer	smoker	lung tissue
TCGA_05_4382_01A_01T_1207_13	tumor	TCGA	68	male	NA	LUAD	IB	cancer	smoker	lung tissue
TCGA_05_4384_01A_01T_1754_13	tumor	TCGA	66	male	NA	LUAD	IIIA	cancer	smoker	lung tissue
TCGA_05_4389_01A_01T_1207_13	tumor	TCGA	70	male	NA	LUAD	IA	cancer	smoker	lung tissue
TCGA_05_4390_01A_02T_1754_13	tumor	TCGA	58	female	NA	LUAD	IB	cancer	smoker	lung tissue
TCGA_05_4395_01A_01T_1207_13	tumor	TCGA	76	male	NA	LUAD	IIIB	cancer	NS	lung tissue
TCGA_05_4396_01A_21H_1857_13	tumor	TCGA	76	male	NA	LUAD	IIIB	cancer	smoker	lung tissue
TCGA_05_4397_01A_01T_1207_13	tumor	TCGA	65	male	NA	LUAD	IIB	cancer	smoker	lung tissue
TCGA_05_4398_01A_01T_1207_13	tumor	TCGA	47	female	NA	LUAD	IIIB	cancer	smoker	lung tissue
TCGA_05_4402_01A_01T_1207_13	tumor	TCGA	57	female	NA	LUAD	IV	cancer	NS	lung tissue
TCGA_05_4403_01A_01T_1207_13	tumor	TCGA	76	male	NA	LUAD	IB	cancer	NS	lung tissue
TCGA_05_4405_01A_21H_1857_13	tumor	TCGA	74	female	NA	LUAD	IB	cancer	smoker	lung tissue
TCGA_05_4410_01A_21H_1857_13	tumor	TCGA	62	male	NA	LUAD	IB	cancer	smoker	lung tissue
TCGA_05_4415_01A_22H_1857_13	tumor	TCGA	57	male	NA	LUAD	IIIB	cancer	smoker	lung tissue
TCGA_05_4417_01A_22H_1857_13	tumor	TCGA	51	female	NA	LUAD	IB	cancer	smoker	lung tissue
TCGA_05_4418_01A_01T_1207_13	tumor	TCGA	69	male	NA	LUAD	IIIA	cancer	smoker	lung tissue
TCGA_05_4420_01A_01T_1207_13	tumor	TCGA	41	male	NA	LUAD	IB	cancer	smoker	lung tissue
TCGA_05_4422_01A_01T_1207_13	tumor	TCGA	68	male	NA	LUAD	IB	cancer	smoker	lung tissue
TCGA_05_4424_01A_22H_1857_13	tumor	TCGA	70	male	NA	LUAD	IIB	cancer	smoker	lung tissue
TCGA_05_4425_01A_01T_1754_13	tumor	TCGA	70	female	NA	LUAD	IV	cancer	smoker	lung tissue
TCGA_05_4426_01A_01T_1207_13	tumor	TCGA	71	male	NA	LUAD	IB	cancer	smoker	lung tissue
TCGA_05_4427_01A_21H_1857_13	tumor	TCGA	65	female	NA	LUAD	IIB	cancer	smoker	lung tissue
TCGA_05_4430_01A_02T_1207_13	tumor	TCGA	59	female	NA	LUAD	IB	cancer	smoker	lung tissue
TCGA_05_4432_01A_01T_1207_13	tumor	TCGA	66	male	NA	LUAD	IIB	cancer	smoker	lung tissue
TCGA_05_4433_01A_22H_1857_13	tumor	TCGA	82	male	NA	LUAD	IB	cancer	smoker	lung tissue
TCGA_05_4434_01A_01T_1207_13	tumor	TCGA	67	female	NA	LUAD	IV	cancer	smoker	lung tissue
TCGA_05_5420_01A_01T_1627_13	tumor	TCGA	67	male	NA	LUAD	IIIA	cancer	smoker	lung tissue
TCGA_05_5423_01A_01T_1627_13	tumor	TCGA	65	male	NA	LUAD	IIB	cancer	smoker	lung tissue
TCGA_05_5425_01A_02T_1627_13	tumor	TCGA	68	male	NA	LUAD	IIB	cancer	smoker	lung tissue
TCGA_05_5428_01A_01T_1627_13	tumor	TCGA	57	male	NA	LUAD	IIA	cancer	smoker	lung tissue
TCGA_05_5429_01A_01T_1627_13	tumor	TCGA	60	male	NA	LUAD	IIIA	cancer	NS	lung tissue
TCGA_05_5715_01A_01T_1627_13	tumor	TCGA	69	female	NA	LUAD	IB	cancer	NS	lung tissue
TCGA_18_3406_01A_01T_0981_13	tumor	TCGA	67	male	White	LUSC	IA	cancer	smoker	lung tissue
TCGA_18_3407_01A_01T_0981_13	tumor	TCGA	72	male	asian	LUSC	IB	cancer	smoker	lung tissue
TCGA_18_3408_01A_01T_0981_13	tumor	TCGA	77	female	White	LUSC	IB	cancer	smoker	lung tissue
TCGA_18_3410_01A_01T_0981_13	tumor	TCGA	81	male	NA	LUSC	IIB	cancer	NS	lung tissue
TCGA_18_3411_01A_01T_0981_13	tumor	TCGA	63	female	NA	LUSC	IIIA	cancer	smoker	lung tissue
TCGA_18_3412_01A_01T_0981_13	tumor	TCGA	52	male	White	LUSC	IB	cancer	smoker	lung tissue
TCGA_18_3414_01A_01T_0981_13	tumor	TCGA	73	male	asian	LUSC	IV	cancer	smoker	lung tissue
TCGA_18_3415_01A_01T_0981_13	tumor	TCGA	77	male	NA	LUSC	IB	cancer	smoker	lung tissue
TCGA_18_3416_01A_01T_0981_13	tumor	TCGA	83	male	NA	LUSC	IIB	cancer	smoker	lung tissue
TCGA_18_3417_01A_01T_1442_13	tumor	TCGA	65	male	NA	LUSC	IV	cancer	smoker	lung tissue
TCGA_18_3419_01A_01T_0981_13	tumor	TCGA	73	male	NA	LUSC	IIB	cancer	smoker	lung tissue
TCGA_18_3421_01A_01T_0981_13	tumor	TCGA	65	male	White	LUSC	IB	cancer	smoker	lung tissue
TCGA_18_4086_01A_01T_1557_13	tumor	TCGA	64	male	NA	LUSC	IB	cancer	smoker	lung tissue
TCGA_18_4721_01A_01T_1442_13	tumor	TCGA	74	male	White	LUSC	IA	cancer	NS	lung tissue
TCGA_18_5592_01A_01T_1634_13	tumor	TCGA	57	male	NA	LUSC	IIB	cancer	smoker	lung tissue
TCGA_18_5595_01A_01T_1634_13	tumor	TCGA	50	male	NA	LUSC	IB	cancer	NS	lung tissue
TCGA_21_1072_01A_01T_1557_13	tumor	TCGA	75	male	White	LUSC	IB	cancer	NS	lung tissue
TCGA_21_1075_01A_01T_1557_13	tumor	TCGA	57	male	White	LUSC	IIB	cancer	smoker	lung tissue
TCGA_21_1076_01A_01T_1557_13	tumor	TCGA	54	female	White	LUSC	IB	cancer	smoker	lung tissue
TCGA_21_1077_01A_01T_1557_13	tumor	TCGA	64	male	White	LUSC	IIB	cancer	smoker	lung tissue
TCGA_21_1078_01A_01T_1557_13	tumor	TCGA	77	male	White	LUSC	IB	cancer	smoker	lung tissue
TCGA_21_1079_01A_01T_1557_13	tumor	TCGA	71	male	White	LUSC	IIIA	cancer	smoker	lung tissue
TCGA_21_1080_01A_01T_1557_13	tumor	TCGA	66	male	White	LUSC	IB	cancer	smoker	lung tissue
TCGA_21_1083_01A_01T_1557_13	tumor	TCGA	75	male	White	LUSC	IA	cancer	smoker	lung tissue
TCGA_21_5782_01A_01T_1634_13	tumor	TCGA	68	female	White	LUSC	IB	cancer	smoker	lung tissue
TCGA_21_5783_01A_41H_2186_13	tumor	TCGA	76	male	White	LUSC	IB	cancer	NS	lung tissue
TCGA_21_5784_01A_01T_1634_13	tumor	TCGA	80	female	White	LUSC	IB	cancer	smoker	lung tissue
TCGA_21_5786_01A_01T_1634_13	tumor	TCGA	64	male	White	LUSC	IB	cancer	smoker	lung tissue
TCGA_21_5787_01A_01T_1634_13	tumor	TCGA	65	male	Black	LUSC	IIIA	cancer	smoker	lung tissue
TCGA_21_A5DI_01A_31H_A26V_13	tumor	TCGA	77	male	White	LUSC	IA	cancer	NS	lung tissue
TCGA_22_0940_01A_01T_1557_13	tumor	TCGA	71	male	White	LUSC	IIA	cancer	smoker	lung tissue
TCGA_22_0944_01A_01T_1557_13	tumor	TCGA	61	male	White	LUSC	IB	cancer	smoker	lung tissue
TCGA_22_1011_01A_01T_1557_13	tumor	TCGA	73	male	White	LUSC	IB	cancer	smoker	lung tissue
TCGA_22_1012_01A_01T_1557_13	tumor	TCGA	80	female	White	LUSC	IB	cancer	smoker	lung tissue
TCGA_22_4591_01A_01T_1517_13	tumor	TCGA	80	male	White	LUSC	IIIA	cancer	NS	lung tissue
TCGA_22_4593_01A_21H_1819_13	tumor	TCGA	77	male	White	LUSC	IIA	cancer	smoker	lung tissue
TCGA_22_4594_01A_01T_1517_13	tumor	TCGA	60	female	NA	LUSC	IIIA	cancer	smoker	lung tissue
TCGA_22_4595_01A_01T_1517_13	tumor	TCGA	57	male	White	LUSC	IIIA	cancer	smoker	lung tissue
TCGA_22_4596_01A_01T_1517_13	tumor	TCGA	69	female	White	LUSC	IB	cancer	smoker	lung tissue
TCGA_22_4601_01A_01T_1442_13	tumor	TCGA	73	female	White	LUSC	IIIA	cancer	smoker	lung tissue
TCGA_22_4604_01A_01T_1517_13	tumor	TCGA	73	male	White	LUSC	IIA	cancer	smoker	lung tissue
TCGA_22_4605_01A_21H_2124_13	tumor	TCGA	78	female	NA	LUSC	IB	cancer	smoker	lung tissue
TCGA_22_4607_01A_01T_1517_13	tumor	TCGA	75	male	White	LUSC	IB	cancer	smoker	lung tissue
TCGA_22_4609_01A_21H_2124_13	tumor	TCGA	81	male	White	LUSC	IA	cancer	smoker	lung tissue
TCGA_22_4609_11A_01H_2124_13	control	TCGA	81	male	White	LUSC	IA	normal	smoker	lung tissue
TCGA_22_4613_01A_01T_1442_13	tumor	TCGA	73	female	White	LUSC	IA	cancer	smoker	lung tissue
TCGA_22_5471_01A_01T_1634_13	tumor	TCGA	75	male	White	LUSC	IB	cancer	smoker	lung tissue
TCGA_22_5472_01A_01T_1634_13	tumor	TCGA	67	male	White	LUSC	IB	cancer	smoker	lung tissue
TCGA_22_5472_11A_11H_2124_13	control	TCGA	67	male	White	LUSC	IB	normal	smoker	lung tissue
TCGA_22_5473_01A_01T_1634_13	tumor	TCGA	78	male	White	LUSC	NA	cancer	smoker	lung tissue
TCGA_22_5474_01A_01T_1634_13	tumor	TCGA	74	male	White	LUSC	IB	cancer	smoker	lung tissue
TCGA_22_5477_01A_01T_1634_13	tumor	TCGA	65	male	White	LUSC	IA	cancer	smoker	lung tissue
TCGA_22_5478_01A_01T_1634_13	tumor	TCGA	79	male	NA	LUSC	IB	cancer	NS	lung tissue
TCGA_22_5478_11A_11H_2124_13	control	TCGA	79	male	NA	LUSC	IB	normal	NS	lung tissue
TCGA_22_5479_01A_31H_1948_13	tumor	TCGA	64	male	White	LUSC	IB	cancer	smoker	lung tissue
TCGA_22_5480_01A_01T_1634_13	tumor	TCGA	66	female	White	LUSC	IA	cancer	smoker	lung tissue
TCGA_22_5481_01A_31H_1948_13	tumor	TCGA	72	female	White	LUSC	IIB	cancer	smoker	lung tissue
TCGA_22_5482_01A_01T_1634_13	tumor	TCGA	81	male	White	LUSC	IB	cancer	smoker	lung tissue
TCGA_22_5483_01A_01T_1819_13	tumor	TCGA	74	male	White	LUSC	IIA	cancer	smoker	lung tissue
TCGA_22_5483_11A_11H_2124_13	control	TCGA	74	male	White	LUSC	IIA	normal	smoker	lung tissue
TCGA_22_5485_01A_01T_1634_13	tumor	TCGA	58	female	White	LUSC	IA	cancer	smoker	lung tissue
TCGA_22_5489_01A_01T_1634_13	tumor	TCGA	64	male	White	LUSC	IA	cancer	smoker	lung tissue
TCGA_22_5491_01A_01T_1634_13	tumor	TCGA	74	male	White	LUSC	IA	cancer	smoker	lung tissue
TCGA_22_5492_01A_01T_1634_13	tumor	TCGA	73	female	NA	LUSC	IIIA	cancer	smoker	lung tissue
TCGA_22_A5C4_01A_12H_A27R_13	tumor	TCGA	70	male	White	LUSC	IIA	cancer	smoker	lung tissue
TCGA_33_4532_01A_01T_1517_13	tumor	TCGA	68	male	White	LUSC	IB	cancer	smoker	lung tissue
TCGA_33_4533_01A_01T_1517_13	tumor	TCGA	76	female	Black	LUSC	IB	cancer	smoker	lung tissue
TCGA_33_4538_01A_01T_1517_13	tumor	TCGA	66	male	White	LUSC	IIIA	cancer	smoker	lung tissue
TCGA_33_4547_01A_01T_1517_13	tumor	TCGA	68	male	White	LUSC	IB	cancer	smoker	lung tissue
TCGA_33_4566_01A_01T_1442_13	tumor	TCGA	40	male	White	LUSC	IB	cancer	smoker	lung tissue
TCGA_33_4582_01A_01T_1442_13	tumor	TCGA	55	male	White	LUSC	IA	cancer	smoker	lung tissue
TCGA_33_4583_01A_01T_1442_13	tumor	TCGA	73	male	White	LUSC	IA	cancer	smoker	lung tissue
TCGA_33_4586_01A_01T_1442_13	tumor	TCGA	57	male	White	LUSC	IIIA	cancer	smoker	lung tissue
TCGA_33_4587_01A_11H_2124_13	tumor	TCGA	63	female	White	LUSC	IB	cancer	NS	lung tissue
TCGA_33_4587_11A_01H_2124_13	control	TCGA	63	female	White	LUSC	IB	normal	NS	lung tissue
TCGA_33_4589_01A_01T_1442_13	tumor	TCGA	62	female	White	LUSC	IIB	cancer	smoker	lung tissue
TCGA_33_6737_01A_11H_1819_13	tumor	TCGA	71	male	White	LUSC	IIIA	cancer	smoker	lung tissue
TCGA_33_6737_11A_01H_2124_13	control	TCGA	71	male	White	LUSC	IIIA	normal	smoker	lung tissue
TCGA_33_6738_01A_11H_1948_13	tumor	TCGA	80	male	White	LUSC	IIIA	cancer	smoker	lung tissue
TCGA_33_A4WN_01A_11H_A263_13	tumor	TCGA	60	male	White	LUSC	IB	cancer	smoker	lung tissue
TCGA_33_A5GW_01A_11H_A27R_13	tumor	TCGA	67	male	White	LUSC	IIA	cancer	smoker	lung tissue
TCGA_33_AAS8_01A_11H_A404_13	tumor	TCGA	59	female	Black	LUSC	IA	cancer	smoker	lung tissue
TCGA_33_AASB_01A_11H_A404_13	tumor	TCGA	66	male	Black	LUSC	IB	cancer	smoker	lung tissue
TCGA_33_AASD_01A_11H_A404_13	tumor	TCGA	83	male	Black	LUSC	IA	cancer	smoker	lung tissue
TCGA_33_AASI_01A_22H_A404_13	tumor	TCGA	65	female	Black	LUSC	IIB	cancer	smoker	lung tissue
TCGA_33_AASJ_01A_11H_A404_13	tumor	TCGA	60	male	Black	LUSC	IB	cancer	NS	lung tissue
TCGA_33_AASL_01A_11H_A404_13	tumor	TCGA	57	female	Black	LUSC	IA	cancer	smoker	lung tissue
TCGA_34_2596_01A_01T_1557_13	tumor	TCGA	70	male	White	LUSC	IIB	cancer	smoker	lung tissue
TCGA_34_2600_01A_01T_1557_13	tumor	TCGA	76	female	White	LUSC	IA	cancer	smoker	lung tissue
TCGA_34_2604_01A_01T_1557_13	tumor	TCGA	81	female	White	LUSC	IB	cancer	smoker	lung tissue
TCGA_34_2605_01A_01T_1557_13	tumor	TCGA	76	male	White	LUSC	IIIB	cancer	smoker	lung tissue
TCGA_34_2608_01A_02T_1557_13	tumor	TCGA	84	male	White	LUSC	IB	cancer	smoker	lung tissue
TCGA_34_2609_01A_01T_1557_13	tumor	TCGA	81	male	Black	LUSC	IIB	cancer	smoker	lung tissue
TCGA_34_5231_01A_21H_1819_13	tumor	TCGA	72	male	White	LUSC	IA	cancer	smoker	lung tissue
TCGA_34_5232_01A_21H_1819_13	tumor	TCGA	75	female	Black	LUSC	IIA	cancer	NS	lung tissue
TCGA_34_5234_01A_01T_1634_13	tumor	TCGA	71	female	White	LUSC	IA	cancer	smoker	lung tissue
TCGA_34_5236_01A_21H_1819_13	tumor	TCGA	60	male	White	LUSC	IIB	cancer	NS	lung tissue
TCGA_34_5239_01A_21H_1819_13	tumor	TCGA	75	male	White	LUSC	IIIA	cancer	NS	lung tissue
TCGA_34_5240_01A_01T_1442_13	tumor	TCGA	73	female	White	LUSC	IIB	cancer	smoker	lung tissue
TCGA_34_5241_01A_01T_1442_13	tumor	TCGA	79	male	White	LUSC	IB	cancer	smoker	lung tissue
TCGA_34_5927_01A_11H_1819_13	tumor	TCGA	70	female	White	LUSC	IA	cancer	NS	lung tissue
TCGA_34_5928_01A_11H_1819_13	tumor	TCGA	83	female	White	LUSC	IIB	cancer	smoker	lung tissue
TCGA_34_5929_01A_11H_1819_13	tumor	TCGA	78	female	White	LUSC	IB	cancer	smoker	lung tissue
TCGA_34_7107_01A_11H_1948_13	tumor	TCGA	70	male	White	LUSC	II	cancer	NS	lung tissue
TCGA_34_7107_11A_01H_2124_13	control	TCGA	70	male	White	LUSC	II	normal	NS	lung tissue
TCGA_34_8454_01A_11H_2325_13	tumor	TCGA	62	female	White	LUSC	IIIA	cancer	smoker	lung tissue
TCGA_34_8454_11A_01H_2325_13	control	TCGA	62	female	White	LUSC	IIIA	normal	smoker	lung tissue
TCGA_34_8455_01A_11H_2325_13	tumor	TCGA	67	male	White	LUSC	IV	cancer	smoker	lung tissue
TCGA_34_8456_01A_21H_2325_13	tumor	TCGA	71	female	White	LUSC	IIA	cancer	smoker	lung tissue
TCGA_34_8456_11A_01H_2325_13	control	TCGA	71	female	White	LUSC	IIA	normal	smoker	lung tissue
TCGA_34_A5IX_01A_12H_A27R_13	tumor	TCGA	80	male	White	LUSC	IIB	cancer	NS	lung tissue
TCGA_35_3615_01A_01T_0947_13	tumor	TCGA	57	male	White	LUAD	IB	cancer	NS	lung tissue
TCGA_35_4122_01A_01T_1108_13	tumor	TCGA	69	male	White	LUAD	IA	cancer	smoker	lung tissue
TCGA_35_4123_01A_01T_1108_13	tumor	TCGA	38	male	White	LUAD	IA	cancer	smoker	lung tissue
TCGA_35_5375_01A_01T_1627_13	tumor	TCGA	61	male	White	LUAD	IIIA	cancer	smoker	lung tissue
TCGA_37_3783_01A_01T_1517_13	tumor	TCGA	51	male	White	LUSC	IIIA	cancer	NS	lung tissue
TCGA_37_3789_01A_01T_0981_13	tumor	TCGA	65	male	White	LUSC	IB	cancer	NS	lung tissue
TCGA_37_3792_01A_01T_0981_13	tumor	TCGA	69	male	White	LUSC	IB	cancer	NS	lung tissue
TCGA_37_4130_01A_01T_1557_13	tumor	TCGA	56	male	White	LUSC	IA	cancer	smoker	lung tissue
TCGA_37_4133_01A_01T_1557_13	tumor	TCGA	63	male	White	LUSC	IIIA	cancer	smoker	lung tissue
TCGA_37_4135_01A_01T_1557_13	tumor	TCGA	68	male	White	LUSC	IB	cancer	smoker	lung tissue
TCGA_37_4141_01A_02T_1557_13	tumor	TCGA	65	female	White	LUSC	IA	cancer	NS	lung tissue
TCGA_37_5819_01A_01T_1634_13	tumor	TCGA	64	male	White	LUSC	IIIA	cancer	smoker	lung tissue
TCGA_37_A5EL_01A_11H_A26V_13	tumor	TCGA	53	male	White	LUSC	IIB	cancer	NS	lung tissue
TCGA_37_A5EM_01A_21H_A27R_13	tumor	TCGA	49	male	White	LUSC	II	cancer	NS	lung tissue
TCGA_37_A5EN_01A_21H_A26V_13	tumor	TCGA	59	male	White	LUSC	IIIB	cancer	NS	lung tissue
TCGA_38_4625_01A_01T_1207_13	tumor	TCGA	66	female	White	LUAD	IB	cancer	smoker	lung tissue
TCGA_38_4626_01A_01T_1207_13	tumor	TCGA	57	female	White	LUAD	NA	cancer	smoker	lung tissue
TCGA_38_4627_01A_01T_1207_13	tumor	TCGA	64	female	White	LUAD	IIA	cancer	NS	lung tissue
TCGA_38_4628_01A_01T_1207_13	tumor	TCGA	65	female	White	LUAD	IIB	cancer	NS	lung tissue
TCGA_38_4629_01A_02T_1207_13	tumor	TCGA	68	male	White	LUAD	IIB	cancer	smoker	lung tissue
TCGA_38_4630_01A_01T_1207_13	tumor	TCGA	75	female	White	LUAD	IB	cancer	NS	lung tissue
TCGA_38_4631_01A_01T_1754_13	tumor	TCGA	72	female	White	LUAD	IB	cancer	smoker	lung tissue
TCGA_38_4632_01A_01T_1754_13	tumor	TCGA	42	male	Black	LUAD	IV	cancer	smoker	lung tissue
TCGA_38_6178_01A_11H_1754_13	tumor	TCGA	70	female	White	LUAD	IIIA	cancer	NS	lung tissue
TCGA_38_7271_01A_11H_2038_13	tumor	TCGA	72	female	White	LUAD	IA	cancer	smoker	lung tissue
TCGA_38_A44F_01A_11H_A24G_13	tumor	TCGA	80	male	White	LUAD	IB	cancer	smoker	lung tissue
TCGA_39_5011_01A_01T_1442_13	tumor	TCGA	70	female	White	LUSC	IA	cancer	smoker	lung tissue
TCGA_39_5019_01A_01T_1819_13	tumor	TCGA	70	male	White	LUSC	IB	cancer	smoker	lung tissue
TCGA_39_5021_01A_01T_1442_13	tumor	TCGA	70	male	White	LUSC	IB	cancer	smoker	lung tissue
TCGA_39_5022_01A_21H_1819_13	tumor	TCGA	76	male	White	LUSC	IB	cancer	smoker	lung tissue
TCGA_39_5024_01A_21H_1819_13	tumor	TCGA	65	female	White	LUSC	IIIA	cancer	smoker	lung tissue
TCGA_39_5027_01A_21H_1819_13	tumor	TCGA	73	male	White	LUSC	IB	cancer	smoker	lung tissue
TCGA_39_5028_01A_01T_1442_13	tumor	TCGA	75	male	White	LUSC	IIIA	cancer	smoker	lung tissue
TCGA_39_5029_01A_01T_1442_13	tumor	TCGA	67	male	White	LUSC	IIIA	cancer	smoker	lung tissue
TCGA_39_5030_01A_01T_1442_13	tumor	TCGA	81	female	asian	LUSC	IIIA	cancer	smoker	lung tissue
TCGA_39_5031_01A_01T_1442_13	tumor	TCGA	76	female	NA	LUSC	IA	cancer	smoker	lung tissue
TCGA_39_5034_01A_01T_1442_13	tumor	TCGA	73	female	White	LUSC	IIB	cancer	smoker	lung tissue
TCGA_39_5035_01A_01T_1442_13	tumor	TCGA	72	female	White	LUSC	IA	cancer	smoker	lung tissue
TCGA_39_5036_01A_01T_1442_13	tumor	TCGA	73	male	White	LUSC	IB	cancer	smoker	lung tissue
TCGA_39_5037_01A_01T_1442_13	tumor	TCGA	65	male	White	LUSC	IIA	cancer	smoker	lung tissue
TCGA_39_5039_01A_01T_1442_13	tumor	TCGA	76	male	White	LUSC	IIA	cancer	smoker	lung tissue
TCGA_39_5040_01A_21H_2124_13	tumor	TCGA	59	male	White	LUSC	IIIA	cancer	smoker	lung tissue
TCGA_39_5040_11A_01H_2124_13	control	TCGA	59	male	White	LUSC	IIIA	normal	smoker	lung tissue
TCGA_43_2576_01A_01T_1557_13	tumor	TCGA	62	female	White	LUSC	IIIA	cancer	smoker	lung tissue
TCGA_43_2578_01A_01T_1557_13	tumor	TCGA	59	female	White	LUSC	IA	cancer	smoker	lung tissue
TCGA_43_2581_01A_01T_1557_13	tumor	TCGA	47	female	White	LUSC	IIIA	cancer	smoker	lung tissue
TCGA_43_3394_01A_01T_0981_13	tumor	TCGA	52	male	Black	LUSC	IB	cancer	smoker	lung tissue
TCGA_43_3920_01A_01T_0981_13	tumor	TCGA	71	male	White	LUSC	IB	cancer	smoker	lung tissue
TCGA_43_5668_01A_01T_1634_13	tumor	TCGA	78	male	White	LUSC	IIA	cancer	smoker	lung tissue
TCGA_43_5670_01A_21H_2124_13	tumor	TCGA	70	male	White	LUSC	IIA	cancer	smoker	lung tissue
TCGA_43_5670_11A_01H_2124_13	control	TCGA	70	male	White	LUSC	IIA	normal	smoker	lung tissue
TCGA_43_6143_01A_11H_1819_13	tumor	TCGA	70	male	White	LUSC	IB	cancer	smoker	lung tissue
TCGA_43_6143_11A_01H_2124_13	control	TCGA	70	male	White	LUSC	IB	normal	smoker	lung tissue
TCGA_43_6647_01A_11H_1819_13	tumor	TCGA	69	female	White	LUSC	IIB	cancer	smoker	lung tissue
TCGA_43_6770_01A_11H_1819_13	tumor	TCGA	59	female	Black	LUSC	IB	cancer	smoker	lung tissue
TCGA_43_6771_01A_11H_1819_13	tumor	TCGA	85	male	White	LUSC	IB	cancer	smoker	lung tissue
TCGA_43_6771_11A_01H_2124_13	control	TCGA	85	male	White	LUSC	IB	normal	smoker	lung tissue
TCGA_43_6773_01A_41H_1948_13	tumor	TCGA	76	male	White	LUSC	IIB	cancer	NS	lung tissue
TCGA_43_6773_11A_01H_2124_13	control	TCGA	76	male	White	LUSC	IIB	normal	NS	lung tissue
TCGA_43_7656_01A_11H_2124_13	tumor	TCGA	71	male	White	LUSC	IA	cancer	smoker	lung tissue
TCGA_43_7657_01A_31H_2124_13	tumor	TCGA	68	female	White	LUSC	IA	cancer	smoker	lung tissue
TCGA_43_7657_11A_01H_2124_13	control	TCGA	68	female	White	LUSC	IA	normal	smoker	lung tissue
TCGA_43_7658_01A_11H_2124_13	tumor	TCGA	75	female	White	LUSC	IA	cancer	smoker	lung tissue
TCGA_43_7658_11A_01H_2124_13	control	TCGA	75	female	White	LUSC	IA	normal	smoker	lung tissue
TCGA_43_8115_01A_11H_2246_13	tumor	TCGA	72	female	White	LUSC	IIA	cancer	smoker	lung tissue
TCGA_43_8116_01A_11H_2246_13	tumor	TCGA	73	male	White	LUSC	IA	cancer	smoker	lung tissue
TCGA_43_8118_01A_11H_2402_13	tumor	TCGA	55	female	White	LUSC	IA	cancer	smoker	lung tissue
TCGA_43_A474_01A_11H_A24G_13	tumor	TCGA	66	male	White	LUSC	IIA	cancer	smoker	lung tissue
TCGA_43_A475_01A_11H_A24G_13	tumor	TCGA	67	female	White	LUSC	IIB	cancer	smoker	lung tissue
TCGA_43_A56U_01A_11H_A26V_13	tumor	TCGA	76	female	White	LUSC	IA	cancer	smoker	lung tissue
TCGA_43_A56V_01A_11H_A26V_13	tumor	TCGA	61	male	Black	LUSC	IIIA	cancer	smoker	lung tissue
TCGA_44_2655_01A_01T_0947_13	tumor	TCGA	65	female	White	LUAD	IA	cancer	smoker	lung tissue
TCGA_44_2655_11A_01R_1757_13	control	TCGA	65	female	White	LUAD	IA	normal	smoker	lung tissue
TCGA_44_2656_01A_02T_0947_13	tumor	TCGA	59	male	White	LUAD	IB	cancer	smoker	lung tissue
TCGA_44_2657_01A_01T_1108_13	tumor	TCGA	74	female	White	LUAD	IB	cancer	smoker	lung tissue
TCGA_44_2657_11A_01R_1757_13	control	TCGA	74	female	White	LUAD	IB	normal	smoker	lung tissue
TCGA_44_2659_01A_01T_0947_13	tumor	TCGA	65	female	White	LUAD	IIB	cancer	smoker	lung tissue
TCGA_44_2661_01A_01T_1108_13	tumor	TCGA	69	female	White	LUAD	IA	cancer	NS	lung tissue
TCGA_44_2661_11A_01R_1757_13	control	TCGA	69	female	White	LUAD	IA	normal	NS	lung tissue
TCGA_44_2662_01A_01T_0947_13	tumor	TCGA	65	male	White	LUAD	IB	cancer	smoker	lung tissue
TCGA_44_2665_01A_01T_0947_13	tumor	TCGA	55	female	White	LUAD	IIB	cancer	NS	lung tissue
TCGA_44_2665_11A_01R_1757_13	control	TCGA	55	female	White	LUAD	IIB	normal	NS	lung tissue
TCGA_44_2666_01A_01T_0947_13	tumor	TCGA	43	male	White	LUAD	IB	cancer	smoker	lung tissue
TCGA_44_2668_01A_01T_0947_13	tumor	TCGA	51	male	White	LUAD	IB	cancer	smoker	lung tissue
TCGA_44_2668_11A_01R_1757_13	control	TCGA	51	male	White	LUAD	IB	normal	smoker	lung tissue
TCGA_44_3396_01A_01T_1207_13	tumor	TCGA	74	female	White	LUAD	IIIA	cancer	smoker	lung tissue
TCGA_44_3396_11A_01R_1757_13	control	TCGA	74	female	White	LUAD	IIIA	normal	smoker	lung tissue
TCGA_44_3398_01A_01T_1108_13	tumor	TCGA	77	female	White	LUAD	IA	cancer	smoker	lung tissue
TCGA_44_3398_11B_01R_1757_13	control	TCGA	77	female	White	LUAD	IA	normal	smoker	lung tissue
TCGA_44_3918_01A_01T_1108_13	tumor	TCGA	60	female	White	LUAD	IA	cancer	smoker	lung tissue
TCGA_44_3919_01A_02T_1108_13	tumor	TCGA	71	female	White	LUAD	IA	cancer	NS	lung tissue
TCGA_44_4112_01A_01T_1108_13	tumor	TCGA	60	female	White	LUAD	IB	cancer	smoker	lung tissue
TCGA_44_5643_01A_01T_1627_13	tumor	TCGA	53	male	Black	LUAD	IIIA	cancer	smoker	lung tissue
TCGA_44_5644_01A_21H_2038_13	tumor	TCGA	51	female	White	LUAD	IB	cancer	smoker	lung tissue
TCGA_44_5645_01A_01T_1627_13	tumor	TCGA	61	female	Black	LUAD	IA	cancer	smoker	lung tissue
TCGA_44_6144_01A_11H_1754_13	tumor	TCGA	58	male	White	LUAD	IA	cancer	smoker	lung tissue
TCGA_44_6144_11A_01H_2169_13	control	TCGA	58	male	White	LUAD	IA	normal	smoker	lung tissue
TCGA_44_6145_01A_11H_1754_13	tumor	TCGA	62	female	White	LUAD	IA	cancer	smoker	lung tissue
TCGA_44_6146_01A_11H_A279_13	tumor	TCGA	64	male	White	LUAD	IIB	cancer	smoker	lung tissue
TCGA_44_6147_01A_11H_A279_13	tumor	TCGA	67	female	White	LUAD	IA	cancer	NS	lung tissue
TCGA_44_6148_01A_11H_1754_13	tumor	TCGA	60	male	White	LUAD	IA	cancer	smoker	lung tissue
TCGA_44_6774_01A_21H_1857_13	tumor	TCGA	56	female	White	LUAD	IIIA	cancer	smoker	lung tissue
TCGA_44_6775_01A_11H_1857_13	tumor	TCGA	72	female	White	LUAD	IB	cancer	smoker	lung tissue
TCGA_44_6776_01A_11H_1857_13	tumor	TCGA	60	female	White	LUAD	IA	cancer	smoker	lung tissue
TCGA_44_6776_11A_01H_2169_13	control	TCGA	60	female	White	LUAD	IA	normal	smoker	lung tissue
TCGA_44_6777_01A_11H_1857_13	tumor	TCGA	85	female	White	LUAD	IB	cancer	smoker	lung tissue
TCGA_44_6777_11A_01H_2169_13	control	TCGA	85	female	White	LUAD	IB	normal	smoker	lung tissue
TCGA_44_6778_01A_11H_1857_13	tumor	TCGA	59	male	Black	LUAD	IA	cancer	smoker	lung tissue
TCGA_44_6778_11A_01H_2169_13	control	TCGA	59	male	Black	LUAD	IA	normal	smoker	lung tissue
TCGA_44_6779_01A_11H_1857_13	tumor	TCGA	50	female	White	LUAD	IIB	cancer	smoker	lung tissue
TCGA_44_7659_01A_11H_2065_13	tumor	TCGA	70	male	White	LUAD	IA	cancer	smoker	lung tissue
TCGA_44_7659_11A_01H_2065_13	control	TCGA	70	male	White	LUAD	IA	normal	smoker	lung tissue
TCGA_44_7660_01A_11H_2065_13	tumor	TCGA	72	male	White	LUAD	IB	cancer	smoker	lung tissue
TCGA_44_7660_11A_01H_2065_13	control	TCGA	72	male	White	LUAD	IB	normal	smoker	lung tissue
TCGA_44_7661_01A_11H_2065_13	tumor	TCGA	69	female	White	LUAD	IB	cancer	smoker	lung tissue
TCGA_44_7661_11A_01H_2065_13	control	TCGA	69	female	White	LUAD	IB	normal	smoker	lung tissue
TCGA_44_7662_01A_11H_2065_13	tumor	TCGA	61	male	White	LUAD	IB	cancer	smoker	lung tissue
TCGA_44_7662_11A_01H_2065_13	control	TCGA	61	male	White	LUAD	IB	normal	smoker	lung tissue
TCGA_44_7667_01A_31H_2065_13	tumor	TCGA	49	female	White	LUAD	IIB	cancer	smoker	lung tissue
TCGA_44_7667_11A_01H_2065_13	control	TCGA	49	female	White	LUAD	IIB	normal	smoker	lung tissue
TCGA_44_7669_01A_21H_2065_13	tumor	TCGA	59	male	Black	LUAD	IIA	cancer	smoker	lung tissue
TCGA_44_7669_11A_01H_2065_13	control	TCGA	59	male	Black	LUAD	IIA	normal	smoker	lung tissue
TCGA_44_7670_01A_11H_2065_13	tumor	TCGA	47	female	White	LUAD	IIA	cancer	smoker	lung tissue
TCGA_44_7670_11A_01H_2065_13	control	TCGA	47	female	White	LUAD	IIA	normal	smoker	lung tissue
TCGA_44_7671_01A_11H_2065_13	tumor	TCGA	64	male	Black	LUAD	IB	cancer	NS	lung tissue
TCGA_44_7671_11A_01H_2065_13	control	TCGA	64	male	Black	LUAD	IB	normal	NS	lung tissue
TCGA_44_7672_01A_11H_2065_13	tumor	TCGA	52	female	White	LUAD	IA	cancer	smoker	lung tissue
TCGA_44_7672_11A_01H_2065_13	control	TCGA	52	female	White	LUAD	IA	normal	smoker	lung tissue
TCGA_44_8117_01A_11H_2240_13	tumor	TCGA	54	female	White	LUAD	IB	cancer	smoker	lung tissue
TCGA_44_8119_01A_11H_2240_13	tumor	TCGA	73	male	White	LUAD	IIB	cancer	smoker	lung tissue
TCGA_44_8120_01A_11H_2240_13	tumor	TCGA	58	male	Black	LUAD	IB	cancer	smoker	lung tissue
TCGA_44_A479_01A_31H_A24G_13	tumor	TCGA	73	female	Black	LUAD	IB	cancer	smoker	lung tissue
TCGA_44_A47A_01A_21H_A24G_13	tumor	TCGA	78	female	White	LUAD	IB	cancer	smoker	lung tissue
TCGA_44_A47B_01A_11H_A24G_13	tumor	TCGA	79	male	White	LUAD	IB	cancer	smoker	lung tissue
TCGA_44_A47F_01A_11H_A24G_13	tumor	TCGA	74	male	White	LUAD	IIB	cancer	smoker	lung tissue
TCGA_44_A47G_01A_21H_A24G_13	tumor	TCGA	73	female	White	LUAD	IA	cancer	smoker	lung tissue
TCGA_44_A4SS_01A_11H_A24S_13	tumor	TCGA	73	male	White	LUAD	IA	cancer	smoker	lung tissue
TCGA_44_A4SU_01A_11H_A24S_13	tumor	TCGA	67	female	White	LUAD	IA	cancer	smoker	lung tissue
TCGA_46_3765_01A_01T_0981_13	tumor	TCGA	59	female	White	LUSC	IA	cancer	NS	lung tissue
TCGA_46_3766_01A_01T_0981_13	tumor	TCGA	62	female	White	LUSC	IA	cancer	NS	lung tissue
TCGA_46_3767_01A_01T_0981_13	tumor	TCGA	76	male	White	LUSC	IA	cancer	NS	lung tissue
TCGA_46_3768_01A_01T_0981_13	tumor	TCGA	58	male	White	LUSC	IIIA	cancer	NS	lung tissue
TCGA_46_3769_01A_01T_0981_13	tumor	TCGA	57	male	White	LUSC	NA	cancer	NS	lung tissue
TCGA_46_6025_01A_11H_1819_13	tumor	TCGA	71	male	White	LUSC	IIB	cancer	NS	lung tissue
TCGA_46_6026_01A_11H_1819_13	tumor	TCGA	81	male	White	LUSC	IIB	cancer	NS	lung tissue
TCGA_49_4486_01A_01T_1207_13	tumor	TCGA	72	male	White	LUAD	IA	cancer	smoker	lung tissue
TCGA_49_4487_01A_21H_1857_13	tumor	TCGA	72	female	White	LUAD	IA	cancer	smoker	lung tissue
TCGA_49_4488_01A_01T_1754_13	tumor	TCGA	74	female	White	LUAD	IA	cancer	NS	lung tissue
TCGA_49_4490_01A_21H_1857_13	tumor	TCGA	45	female	White	LUAD	IIIA	cancer	smoker	lung tissue
TCGA_49_4494_01A_01T_1207_13	tumor	TCGA	77	male	White	LUAD	IIIA	cancer	smoker	lung tissue
TCGA_49_4501_01A_01T_1207_13	tumor	TCGA	67	female	White	LUAD	IB	cancer	NS	lung tissue
TCGA_49_4505_01A_01T_1207_13	tumor	TCGA	61	female	White	LUAD	IIB	cancer	smoker	lung tissue
TCGA_49_4506_01A_01T_1207_13	tumor	TCGA	68	female	White	LUAD	IIB	cancer	smoker	lung tissue
TCGA_49_4507_01A_01T_1207_13	tumor	TCGA	73	female	White	LUAD	IIIA	cancer	smoker	lung tissue
TCGA_49_4510_01A_01T_1207_13	tumor	TCGA	51	female	Black	LUAD	IIB	cancer	smoker	lung tissue
TCGA_49_4512_01A_21H_1857_13	tumor	TCGA	69	female	White	LUAD	IIIA	cancer	NS	lung tissue
TCGA_49_4514_01A_21H_1857_13	tumor	TCGA	79	female	White	LUAD	IA	cancer	smoker	lung tissue
TCGA_49_6742_01A_11H_1857_13	tumor	TCGA	70	male	White	LUAD	IIA	cancer	smoker	lung tissue
TCGA_49_6742_11A_01H_2169_13	control	TCGA	70	male	White	LUAD	IIA	normal	smoker	lung tissue
TCGA_49_6743_01A_11H_1857_13	tumor	TCGA	81	female	White	LUAD	IIIA	cancer	smoker	lung tissue
TCGA_49_6743_11A_01H_2169_13	control	TCGA	81	female	White	LUAD	IIIA	normal	smoker	lung tissue
TCGA_49_6744_01A_11H_1857_13	tumor	TCGA	64	female	White	LUAD	IIA	cancer	smoker	lung tissue
TCGA_49_6744_11A_01H_2169_13	control	TCGA	64	female	White	LUAD	IIA	normal	smoker	lung tissue
TCGA_49_6745_01A_11H_1857_13	tumor	TCGA	82	male	White	LUAD	IIIA	cancer	smoker	lung tissue
TCGA_49_6745_11A_01H_2169_13	control	TCGA	82	male	White	LUAD	IIIA	normal	smoker	lung tissue
TCGA_49_6761_01A_31H_1948_13	tumor	TCGA	68	female	White	LUAD	IIIA	cancer	smoker	lung tissue
TCGA_49_6767_01A_11H_1857_13	tumor	TCGA	46	female	White	LUAD	IIB	cancer	smoker	lung tissue
TCGA_49_AAQV_01A_11H_A39B_13	tumor	TCGA	63	female	Black	LUAD	II	cancer	NS	lung tissue
TCGA_49_AAR0_01A_21H_A39B_13	tumor	TCGA	57	male	Black	LUAD	IA	cancer	smoker	lung tissue
TCGA_49_AAR2_01A_11H_A39B_13	tumor	TCGA	64	male	Black	LUAD	IB	cancer	NS	lung tissue
TCGA_49_AAR3_01A_11H_A41D_13	tumor	TCGA	69	male	Black	LUAD	IIB	cancer	NS	lung tissue
TCGA_49_AAR4_01A_12H_A41D_13	tumor	TCGA	51	male	Black	LUAD	IIIA	cancer	smoker	lung tissue
TCGA_49_AAR9_01A_21H_A41D_13	tumor	TCGA	61	male	Black	LUAD	IIB	cancer	NS	lung tissue
TCGA_49_AARE_01A_11H_A41D_13	tumor	TCGA	51	female	Black	LUAD	IA	cancer	smoker	lung tissue
TCGA_49_AARN_01A_21H_A41D_13	tumor	TCGA	56	female	Black	LUAD	IA	cancer	NS	lung tissue
TCGA_49_AARO_01A_12H_A41D_13	tumor	TCGA	39	female	Black	LUAD	IA	cancer	NS	lung tissue
TCGA_49_AARQ_01A_11H_A41D_13	tumor	TCGA	41	female	Black	LUAD	I	cancer	smoker	lung tissue
TCGA_49_AARR_01A_11H_A41D_13	tumor	TCGA	68	male	Black	LUAD	IA	cancer	NS	lung tissue
TCGA_4B_A93V_01A_11H_A39B_13	tumor	TCGA	52	female	Black	LUAD	IA	cancer	smoker	lung tissue
TCGA_50_5044_01A_21H_1857_13	tumor	TCGA	72	female	White	LUAD	IIIB	cancer	NS	lung tissue
TCGA_50_5045_01A_01T_1627_13	tumor	TCGA	57	female	Black	LUAD	NA	cancer	NS	lung tissue
TCGA_50_5049_01A_01T_1627_13	tumor	TCGA	70	male	White	LUAD	IA	cancer	NS	lung tissue
TCGA_50_5051_01A_21H_1857_13	tumor	TCGA	42	female	White	LUAD	IIIA	cancer	smoker	lung tissue
TCGA_50_5055_01A_01T_1627_13	tumor	TCGA	79	female	White	LUAD	IIA	cancer	NS	lung tissue
TCGA_50_5066_01A_01T_1627_13	tumor	TCGA	72	male	Black	LUAD	IB	cancer	NS	lung tissue
TCGA_50_5068_01A_01T_1627_13	tumor	TCGA	59	female	White	LUAD	IIB	cancer	NS	lung tissue
TCGA_50_5072_01A_21H_1857_13	tumor	TCGA	74	male	White	LUAD	IIIA	cancer	smoker	lung tissue
TCGA_50_5930_01A_11H_1754_13	tumor	TCGA	47	male	White	LUAD	IIIA	cancer	NS	lung tissue
TCGA_50_5930_11A_01H_2169_13	control	TCGA	47	male	White	LUAD	IIIA	normal	NS	lung tissue
TCGA_50_5931_01A_11H_1754_13	tumor	TCGA	75	female	White	LUAD	IB	cancer	smoker	lung tissue
TCGA_50_5932_01A_11H_1754_13	tumor	TCGA	75	male	White	LUAD	IIB	cancer	NS	lung tissue
TCGA_50_5932_11A_01H_2169_13	control	TCGA	75	male	White	LUAD	IIB	normal	NS	lung tissue
TCGA_50_5933_01A_11H_1754_13	tumor	TCGA	72	male	White	LUAD	IIIB	cancer	NS	lung tissue
TCGA_50_5933_11A_01H_2169_13	control	TCGA	72	male	White	LUAD	IIIB	normal	NS	lung tissue
TCGA_50_5935_01A_11H_1754_13	tumor	TCGA	86	female	White	LUAD	IA	cancer	NS	lung tissue
TCGA_50_5936_01A_11H_1627_13	tumor	TCGA	58	male	White	LUAD	IIIA	cancer	NS	lung tissue
TCGA_50_5939_01A_11H_1627_13	tumor	TCGA	85	male	White	LUAD	IB	cancer	smoker	lung tissue
TCGA_50_5941_01A_11H_1754_13	tumor	TCGA	55	female	White	LUAD	IIIA	cancer	smoker	lung tissue
TCGA_50_5942_01A_21H_1754_13	tumor	TCGA	67	female	White	LUAD	IA	cancer	smoker	lung tissue
TCGA_50_5944_01A_11H_1754_13	tumor	TCGA	69	female	White	LUAD	IA	cancer	NS	lung tissue
TCGA_50_5946_02A_11H_2089_13	tumor	TCGA	62	male	White	LUAD	IA	cancer	NS	lung tissue
TCGA_50_6590_01A_12H_1857_13	tumor	TCGA	72	female	White	LUAD	IB	cancer	smoker	lung tissue
TCGA_50_6591_01A_11H_1754_13	tumor	TCGA	63	female	White	LUAD	IV	cancer	NS	lung tissue
TCGA_50_6592_01A_11H_1754_13	tumor	TCGA	71	female	White	LUAD	IB	cancer	NS	lung tissue
TCGA_50_6593_01A_11H_1754_13	tumor	TCGA	49	female	White	LUAD	IIIA	cancer	NS	lung tissue
TCGA_50_6594_01A_11H_1754_13	tumor	TCGA	79	female	Black	LUAD	IIIA	cancer	NS	lung tissue
TCGA_50_6595_01A_12H_1857_13	tumor	TCGA	74	female	White	LUAD	IIIA	cancer	NS	lung tissue
TCGA_50_6597_01A_11H_1857_13	tumor	TCGA	79	female	White	LUAD	IB	cancer	NS	lung tissue
TCGA_50_6673_01A_11H_1948_13	tumor	TCGA	84	female	White	LUAD	I	cancer	NS	lung tissue
TCGA_50_7109_01A_11H_2038_13	tumor	TCGA	60	male	White	LUAD	IA	cancer	smoker	lung tissue
TCGA_50_7109_11A_01H_2038_13	control	TCGA	60	male	White	LUAD	IA	normal	smoker	lung tissue
TCGA_50_8457_01A_11H_2325_13	tumor	TCGA	63	female	Black	LUAD	IA	cancer	smoker	lung tissue
TCGA_50_8459_01A_11H_2325_13	tumor	TCGA	68	male	White	LUAD	IIB	cancer	smoker	lung tissue
TCGA_50_8460_01A_11H_2325_13	tumor	TCGA	74	male	White	LUAD	IA	cancer	NS	lung tissue
TCGA_51_4079_01A_01T_1557_13	tumor	TCGA	73	female	Black	LUSC	IB	cancer	smoker	lung tissue
TCGA_51_4080_01A_01T_1557_13	tumor	TCGA	65	male	Black	LUSC	IIIB	cancer	NS	lung tissue
TCGA_51_4081_01A_01T_1557_13	tumor	TCGA	55	male	White	LUSC	IIB	cancer	smoker	lung tissue
TCGA_51_6867_01A_11H_2044_13	tumor	TCGA	72	female	White	LUSC	I	cancer	smoker	lung tissue
TCGA_52_7622_01A_11H_2124_13	tumor	TCGA	62	female	White	LUSC	IA	cancer	smoker	lung tissue
TCGA_52_7809_01A_21H_2124_13	tumor	TCGA	74	male	White	LUSC	IB	cancer	smoker	lung tissue
TCGA_52_7810_01A_11H_2124_13	tumor	TCGA	60	female	White	LUSC	IIB	cancer	smoker	lung tissue
TCGA_52_7811_01A_11H_2124_13	tumor	TCGA	67	male	White	LUSC	IB	cancer	smoker	lung tissue
TCGA_52_7812_01A_11H_2124_13	tumor	TCGA	68	male	White	LUSC	NA	cancer	smoker	lung tissue
TCGA_53_7624_01A_11H_2065_13	tumor	TCGA	40	female	White	LUAD	IV	cancer	smoker	lung tissue
TCGA_53_7626_01A_12H_2065_13	tumor	TCGA	76	female	White	LUAD	IIA	cancer	smoker	lung tissue
TCGA_53_7813_01A_11H_2169_13	tumor	TCGA	51	female	White	LUAD	IIIB	cancer	smoker	lung tissue
TCGA_53_A4EZ_01A_12H_A24S_13	tumor	TCGA	63	male	White	LUAD	IIA	cancer	smoker	lung tissue
TCGA_55_1592_01A_01T_0947_13	tumor	TCGA	65	male	White	LUAD	IA	cancer	NS	lung tissue
TCGA_55_1594_01A_01T_0947_13	tumor	TCGA	68	male	White	LUAD	IIIA	cancer	NS	lung tissue
TCGA_55_1595_01A_01T_0947_13	tumor	TCGA	74	female	asian	LUAD	IA	cancer	NS	lung tissue
TCGA_55_1596_01A_01T_0947_13	tumor	TCGA	55	male	asian	LUAD	IIB	cancer	smoker	lung tissue
TCGA_55_5899_01A_11H_1627_13	tumor	TCGA	58	male	White	LUAD	NA	cancer	NS	lung tissue
TCGA_55_6543_01A_11H_1754_13	tumor	TCGA	60	female	White	LUAD	IA	cancer	smoker	lung tissue
TCGA_55_6642_01A_11H_1857_13	tumor	TCGA	63	male	White	LUAD	IB	cancer	NS	lung tissue
TCGA_55_6712_01A_11H_1857_13	tumor	TCGA	71	male	White	LUAD	IIA	cancer	NS	lung tissue
TCGA_55_6968_01A_11H_1948_13	tumor	TCGA	61	male	White	LUAD	IV	cancer	NS	lung tissue
TCGA_55_6969_01A_11H_1948_13	tumor	TCGA	52	male	White	LUAD	IB	cancer	NS	lung tissue
TCGA_55_6970_01A_11H_1948_13	tumor	TCGA	67	female	White	LUAD	IIIA	cancer	NS	lung tissue
TCGA_55_6971_01A_11H_1948_13	tumor	TCGA	59	female	White	LUAD	IB	cancer	smoker	lung tissue
TCGA_55_6972_01A_11H_1948_13	tumor	TCGA	72	male	White	LUAD	IB	cancer	NS	lung tissue
TCGA_55_6978_01A_11H_1948_13	tumor	TCGA	81	male	White	LUAD	IIA	cancer	NS	lung tissue
TCGA_55_6979_01A_11H_1948_13	tumor	TCGA	59	female	White	LUAD	IIB	cancer	NS	lung tissue
TCGA_55_6980_01A_11H_1948_13	tumor	TCGA	56	male	White	LUAD	IA	cancer	NS	lung tissue
TCGA_55_6981_01A_11H_1948_13	tumor	TCGA	53	female	White	LUAD	IIIA	cancer	NS	lung tissue
TCGA_55_6982_01A_11H_1948_13	tumor	TCGA	79	female	White	LUAD	IIB	cancer	NS	lung tissue
TCGA_55_6983_01A_11H_1948_13	tumor	TCGA	81	male	White	LUAD	IIB	cancer	smoker	lung tissue
TCGA_55_6984_01A_11H_1948_13	tumor	TCGA	71	female	White	LUAD	IIB	cancer	NS	lung tissue
TCGA_55_6985_01A_11H_1948_13	tumor	TCGA	58	female	White	LUAD	IB	cancer	smoker	lung tissue
TCGA_55_6986_01A_11H_1948_13	tumor	TCGA	74	female	White	LUAD	IB	cancer	NS	lung tissue
TCGA_55_6987_01A_11H_1948_13	tumor	TCGA	77	male	White	LUAD	IA	cancer	NS	lung tissue
TCGA_55_7227_01A_11H_2038_13	tumor	TCGA	77	male	White	LUAD	IIIA	cancer	NS	lung tissue
TCGA_55_7281_01A_11H_2038_13	tumor	TCGA	70	female	White	LUAD	IA	cancer	smoker	lung tissue
TCGA_55_7283_01A_11H_2038_13	tumor	TCGA	76	female	White	LUAD	IIIA	cancer	smoker	lung tissue
TCGA_55_7283_11A_01H_2038_13	control	TCGA	76	female	White	LUAD	IIIA	normal	smoker	lung tissue
TCGA_55_7284_01B_11H_2240_13	tumor	TCGA	74	male	White	LUAD	IIB	cancer	NS	lung tissue
TCGA_55_7570_01A_11H_2038_13	tumor	TCGA	60	male	Black	LUAD	IA	cancer	NS	lung tissue
TCGA_55_7570_11A_01H_2038_13	control	TCGA	60	male	Black	LUAD	IA	normal	NS	lung tissue
TCGA_55_7573_01A_11H_2038_13	tumor	TCGA	72	female	White	LUAD	IA	cancer	NS	lung tissue
TCGA_55_7574_01A_11H_2038_13	tumor	TCGA	64	female	White	LUAD	IB	cancer	smoker	lung tissue
TCGA_55_7574_11A_01H_2038_13	control	TCGA	64	female	White	LUAD	IB	normal	smoker	lung tissue
TCGA_55_7576_01A_11H_2065_13	tumor	TCGA	54	male	Black	LUAD	IB	cancer	NS	lung tissue
TCGA_55_7576_11A_01H_2065_13	control	TCGA	54	male	Black	LUAD	IB	normal	NS	lung tissue
TCGA_55_7724_01A_11H_2169_13	tumor	TCGA	76	female	White	LUAD	IB	cancer	smoker	lung tissue
TCGA_55_7724_11A_01H_2169_13	control	TCGA	76	female	White	LUAD	IB	normal	smoker	lung tissue
TCGA_55_7725_01A_11H_2169_13	tumor	TCGA	68	female	White	LUAD	IA	cancer	smoker	lung tissue
TCGA_55_7725_11A_01H_2169_13	control	TCGA	68	female	White	LUAD	IA	normal	smoker	lung tissue
TCGA_55_7726_01A_11H_2169_13	tumor	TCGA	72	female	White	LUAD	IA	cancer	smoker	lung tissue
TCGA_55_7726_11A_01H_2169_13	control	TCGA	72	female	White	LUAD	IA	normal	smoker	lung tissue
TCGA_55_7727_01A_11H_2169_13	tumor	TCGA	70	male	White	LUAD	IIIA	cancer	NS	lung tissue
TCGA_55_7728_01A_11H_2186_13	tumor	TCGA	64	female	White	LUAD	IB	cancer	smoker	lung tissue
TCGA_55_7815_01A_11H_2169_13	tumor	TCGA	76	male	NA	LUAD	IB	cancer	NS	lung tissue
TCGA_55_7816_01A_11H_2169_13	tumor	TCGA	49	female	White	LUAD	IV	cancer	NS	lung tissue
TCGA_55_7903_01A_11H_2169_13	tumor	TCGA	64	male	White	LUAD	IA	cancer	smoker	lung tissue
TCGA_55_7903_11A_01H_2169_13	control	TCGA	64	male	White	LUAD	IA	normal	smoker	lung tissue
TCGA_55_7907_01A_11H_2169_13	tumor	TCGA	77	male	White	LUAD	IIA	cancer	smoker	lung tissue
TCGA_55_7910_01A_11H_2169_13	tumor	TCGA	50	female	Black	LUAD	IIA	cancer	smoker	lung tissue
TCGA_55_7910_11A_01H_2169_13	control	TCGA	50	female	Black	LUAD	IIA	normal	smoker	lung tissue
TCGA_55_7911_01A_11H_2169_13	tumor	TCGA	70	female	White	LUAD	IA	cancer	smoker	lung tissue
TCGA_55_7911_11A_01H_2169_13	control	TCGA	70	female	White	LUAD	IA	normal	smoker	lung tissue
TCGA_55_7913_01B_11H_2240_13	tumor	TCGA	61	female	Black	LUAD	IA	cancer	smoker	lung tissue
TCGA_55_7914_01A_11H_2169_13	tumor	TCGA	71	female	White	LUAD	IIA	cancer	smoker	lung tissue
TCGA_55_7914_11A_01H_2169_13	control	TCGA	71	female	White	LUAD	IIA	normal	smoker	lung tissue
TCGA_55_7994_01A_11H_2186_13	tumor	TCGA	81	male	White	LUAD	IIB	cancer	smoker	lung tissue
TCGA_55_7995_01A_11H_2186_13	tumor	TCGA	73	female	White	LUAD	IA	cancer	smoker	lung tissue
TCGA_55_8085_01A_11H_2240_13	tumor	TCGA	64	male	White	LUAD	IA	cancer	NS	lung tissue
TCGA_55_8087_01A_11H_2240_13	tumor	TCGA	59	female	White	LUAD	IB	cancer	NS	lung tissue
TCGA_55_8089_01A_11H_2240_13	tumor	TCGA	56	male	White	LUAD	IA	cancer	smoker	lung tissue
TCGA_55_8090_01A_11H_2240_13	tumor	TCGA	80	male	White	LUAD	IA	cancer	NS	lung tissue
TCGA_55_8091_01A_11H_2240_13	tumor	TCGA	74	male	White	LUAD	IB	cancer	NS	lung tissue
TCGA_55_8092_01A_11H_2240_13	tumor	TCGA	75	male	White	LUAD	IIB	cancer	smoker	lung tissue
TCGA_55_8094_01A_11H_2240_13	tumor	TCGA	51	male	White	LUAD	IV	cancer	smoker	lung tissue
TCGA_55_8096_01A_11H_2240_13	tumor	TCGA	67	female	White	LUAD	IB	cancer	smoker	lung tissue
TCGA_55_8097_01A_11H_2240_13	tumor	TCGA	60	female	White	LUAD	IA	cancer	smoker	lung tissue
TCGA_55_8203_01A_11H_2240_13	tumor	TCGA	69	female	White	LUAD	IA	cancer	smoker	lung tissue
TCGA_55_8204_01A_11H_2240_13	tumor	TCGA	87	female	White	LUAD	IB	cancer	NS	lung tissue
TCGA_55_8205_01A_11H_2240_13	tumor	TCGA	76	female	White	LUAD	IIA	cancer	smoker	lung tissue
TCGA_55_8206_01A_11H_2240_13	tumor	TCGA	56	male	White	LUAD	IA	cancer	NS	lung tissue
TCGA_55_8207_01A_11H_2240_13	tumor	TCGA	73	male	White	LUAD	IB	cancer	NS	lung tissue
TCGA_55_8208_01A_11H_2240_13	tumor	TCGA	73	female	White	LUAD	IA	cancer	smoker	lung tissue
TCGA_55_8299_01A_11H_2286_13	tumor	TCGA	61	female	White	LUAD	IA	cancer	smoker	lung tissue
TCGA_55_8301_01A_11H_2286_13	tumor	TCGA	58	male	White	LUAD	IB	cancer	smoker	lung tissue
TCGA_55_8302_01A_11H_2325_13	tumor	TCGA	54	male	White	LUAD	IB	cancer	smoker	lung tissue
TCGA_55_8505_01A_11H_2402_13	tumor	TCGA	62	male	White	LUAD	IIIA	cancer	NS	lung tissue
TCGA_55_8506_01A_11H_2402_13	tumor	TCGA	62	female	White	LUAD	IIB	cancer	NS	lung tissue
TCGA_55_8507_01A_11H_2402_13	tumor	TCGA	53	male	White	LUAD	IA	cancer	smoker	lung tissue
TCGA_55_8508_01A_11H_2402_13	tumor	TCGA	60	female	Black	LUAD	IIA	cancer	NS	lung tissue
TCGA_55_8510_01A_11H_2402_13	tumor	TCGA	55	female	White	LUAD	IB	cancer	NS	lung tissue
TCGA_55_8511_01A_11H_2402_13	tumor	TCGA	73	female	White	LUAD	IB	cancer	smoker	lung tissue
TCGA_55_8512_01A_11H_2402_13	tumor	TCGA	41	male	White	LUAD	IV	cancer	smoker	lung tissue
TCGA_55_8513_01A_11H_2402_13	tumor	TCGA	77	female	White	LUAD	IIB	cancer	NS	lung tissue
TCGA_55_8514_01A_11H_2402_13	tumor	TCGA	70	female	Black	LUAD	IB	cancer	smoker	lung tissue
TCGA_55_8614_01A_11H_2402_13	tumor	TCGA	76	male	White	LUAD	IB	cancer	smoker	lung tissue
TCGA_55_8615_01A_11H_2402_13	tumor	TCGA	67	male	White	LUAD	IIIA	cancer	smoker	lung tissue
TCGA_55_8616_01A_11H_2402_13	tumor	TCGA	58	female	White	LUAD	IB	cancer	NS	lung tissue
TCGA_55_8619_01A_11H_2402_13	tumor	TCGA	72	female	White	LUAD	IIB	cancer	NS	lung tissue
TCGA_55_8620_01A_11H_2402_13	tumor	TCGA	60	male	White	LUAD	IV	cancer	smoker	lung tissue
TCGA_55_8621_01A_11H_2402_13	tumor	TCGA	75	female	White	LUAD	IA	cancer	smoker	lung tissue
TCGA_55_A48X_01A_11H_A24G_13	tumor	TCGA	63	female	White	LUAD	IIA	cancer	smoker	lung tissue
TCGA_55_A48Y_01A_11H_A24G_13	tumor	TCGA	69	male	White	LUAD	IIA	cancer	smoker	lung tissue
TCGA_55_A48Z_01A_12H_A24S_13	tumor	TCGA	60	female	White	LUAD	IIIB	cancer	smoker	lung tissue
TCGA_55_A490_01A_11H_A24G_13	tumor	TCGA	78	male	White	LUAD	IIA	cancer	smoker	lung tissue
TCGA_55_A491_01A_11H_A24G_13	tumor	TCGA	81	female	White	LUAD	IA	cancer	smoker	lung tissue
TCGA_55_A492_01A_11H_A24G_13	tumor	TCGA	70	female	White	LUAD	IA	cancer	smoker	lung tissue
TCGA_55_A493_01A_11H_A24G_13	tumor	TCGA	54	female	White	LUAD	IB	cancer	smoker	lung tissue
TCGA_55_A494_01A_11H_A24S_13	tumor	TCGA	61	female	White	LUAD	IB	cancer	smoker	lung tissue
TCGA_55_A4DF_01A_11H_A24G_13	tumor	TCGA	88	male	White	LUAD	IA	cancer	smoker	lung tissue
TCGA_55_A4DG_01A_11H_A24G_13	tumor	TCGA	71	male	White	LUAD	IA	cancer	smoker	lung tissue
TCGA_55_A57B_01A_12H_A39B_13	tumor	TCGA	80	female	Black	LUAD	IA	cancer	NS	lung tissue
TCGA_56_1622_01A_01T_1557_13	tumor	TCGA	58	male	White	LUSC	IB	cancer	smoker	lung tissue
TCGA_56_5897_01A_11H_1634_13	tumor	TCGA	74	male	White	LUSC	IA	cancer	NS	lung tissue
TCGA_56_5898_01A_11H_1634_13	tumor	TCGA	69	male	White	LUSC	IA	cancer	NS	lung tissue
TCGA_56_6545_01A_11H_1819_13	tumor	TCGA	77	female	White	LUSC	IB	cancer	NS	lung tissue
TCGA_56_6546_01A_11H_1819_13	tumor	TCGA	67	male	White	LUSC	IIA	cancer	NS	lung tissue
TCGA_56_7221_01A_11H_2044_13	tumor	TCGA	79	male	White	LUSC	IB	cancer	smoker	lung tissue
TCGA_56_7222_01A_11H_2044_13	tumor	TCGA	60	male	White	LUSC	IB	cancer	smoker	lung tissue
TCGA_56_7222_11A_01H_2044_13	control	TCGA	60	male	White	LUSC	IB	normal	smoker	lung tissue
TCGA_56_7223_01A_11H_2044_13	tumor	TCGA	66	male	White	LUSC	IIIA	cancer	NS	lung tissue
TCGA_56_7579_01A_11H_2044_13	tumor	TCGA	61	male	White	LUSC	IIIA	cancer	smoker	lung tissue
TCGA_56_7579_11A_01H_2044_13	control	TCGA	61	male	White	LUSC	IIIA	normal	smoker	lung tissue
TCGA_56_7580_01A_11H_2044_13	tumor	TCGA	84	male	White	LUSC	IB	cancer	NS	lung tissue
TCGA_56_7580_11A_01H_2044_13	control	TCGA	84	male	White	LUSC	IB	normal	NS	lung tissue
TCGA_56_7582_01A_11H_2044_13	tumor	TCGA	83	male	White	LUSC	IB	cancer	NS	lung tissue
TCGA_56_7582_11A_01H_2044_13	control	TCGA	83	male	White	LUSC	IB	normal	NS	lung tissue
TCGA_56_7730_01A_11H_2124_13	tumor	TCGA	73	male	White	LUSC	IIA	cancer	NS	lung tissue
TCGA_56_7730_11A_01H_2124_13	control	TCGA	73	male	White	LUSC	IIA	normal	NS	lung tissue
TCGA_56_7731_01A_11H_2124_13	tumor	TCGA	66	female	White	LUSC	IB	cancer	smoker	lung tissue
TCGA_56_7731_11A_01H_2124_13	control	TCGA	66	female	White	LUSC	IB	normal	smoker	lung tissue
TCGA_56_7822_01A_11H_2124_13	tumor	TCGA	75	male	Black	LUSC	IIB	cancer	smoker	lung tissue
TCGA_56_7823_01B_11H_2246_13	tumor	TCGA	58	female	White	LUSC	IIA	cancer	smoker	lung tissue
TCGA_56_7823_11A_01H_2246_13	control	TCGA	58	female	White	LUSC	IIA	normal	smoker	lung tissue
TCGA_56_8082_01A_11H_2246_13	tumor	TCGA	80	female	White	LUSC	IIA	cancer	NS	lung tissue
TCGA_56_8082_11A_01H_2246_13	control	TCGA	80	female	White	LUSC	IIA	normal	NS	lung tissue
TCGA_56_8083_01A_11H_2246_13	tumor	TCGA	56	male	White	LUSC	IB	cancer	smoker	lung tissue
TCGA_56_8083_11A_01H_2246_13	control	TCGA	56	male	White	LUSC	IB	normal	smoker	lung tissue
TCGA_56_8201_01A_11H_2246_13	tumor	TCGA	74	male	White	LUSC	IIB	cancer	NS	lung tissue
TCGA_56_8201_11A_01H_2246_13	control	TCGA	74	male	White	LUSC	IIB	normal	NS	lung tissue
TCGA_56_8304_01A_11H_2325_13	tumor	TCGA	73	female	White	LUSC	IA	cancer	smoker	lung tissue
TCGA_56_8305_01A_11H_2295_13	tumor	TCGA	72	male	White	LUSC	IB	cancer	smoker	lung tissue
TCGA_56_8307_01A_11H_2295_13	tumor	TCGA	55	female	White	LUSC	IIB	cancer	smoker	lung tissue
TCGA_56_8308_01A_11H_2295_13	tumor	TCGA	79	male	White	LUSC	IIB	cancer	smoker	lung tissue
TCGA_56_8309_01A_11H_2295_13	tumor	TCGA	66	male	White	LUSC	IA	cancer	smoker	lung tissue
TCGA_56_8309_11A_01H_2295_13	control	TCGA	66	male	White	LUSC	IA	normal	smoker	lung tissue
TCGA_56_8503_01A_11H_2402_13	tumor	TCGA	76	female	White	LUSC	IIB	cancer	smoker	lung tissue
TCGA_56_8504_01A_11H_2402_13	tumor	TCGA	74	male	White	LUSC	IB	cancer	NS	lung tissue
TCGA_56_8504_11A_01H_2402_13	control	TCGA	74	male	White	LUSC	IB	normal	NS	lung tissue
TCGA_56_8622_01A_11H_2402_13	tumor	TCGA	68	male	White	LUSC	IB	cancer	smoker	lung tissue
TCGA_56_8623_01A_11H_2402_13	tumor	TCGA	71	male	White	LUSC	IB	cancer	smoker	lung tissue
TCGA_56_8623_11A_01H_2402_13	control	TCGA	71	male	White	LUSC	IB	normal	smoker	lung tissue
TCGA_56_8624_01A_11H_2402_13	tumor	TCGA	84	male	White	LUSC	IIB	cancer	smoker	lung tissue
TCGA_56_8624_11A_01H_2402_13	control	TCGA	84	male	White	LUSC	IIB	normal	smoker	lung tissue
TCGA_56_8625_01A_11H_2402_13	tumor	TCGA	66	female	White	LUSC	IIIA	cancer	NS	lung tissue
TCGA_56_8626_01A_11H_2402_13	tumor	TCGA	59	male	White	LUSC	IA	cancer	smoker	lung tissue
TCGA_56_8628_01A_11H_2402_13	tumor	TCGA	78	male	White	LUSC	IA	cancer	NS	lung tissue
TCGA_56_8629_01A_11H_2402_13	tumor	TCGA	63	male	White	LUSC	IIA	cancer	smoker	lung tissue
TCGA_56_8629_11A_01H_2402_13	control	TCGA	63	male	White	LUSC	IIA	normal	smoker	lung tissue
TCGA_56_A49D_01A_11H_A24G_13	tumor	TCGA	67	male	White	LUSC	IIIA	cancer	smoker	lung tissue
TCGA_56_A4BW_01A_11H_A24G_13	tumor	TCGA	55	male	White	LUSC	IIA	cancer	smoker	lung tissue
TCGA_56_A4BX_01A_11H_A24G_13	tumor	TCGA	70	male	White	LUSC	IIA	cancer	smoker	lung tissue
TCGA_56_A4BY_01A_11H_A24G_13	tumor	TCGA	66	male	White	LUSC	IB	cancer	smoker	lung tissue
TCGA_56_A4ZJ_01A_11H_A263_13	tumor	TCGA	75	female	White	LUSC	IA	cancer	smoker	lung tissue
TCGA_56_A4ZK_01A_11H_A263_13	tumor	TCGA	76	female	White	LUSC	IB	cancer	NS	lung tissue
TCGA_56_A5DR_01A_11H_A27R_13	tumor	TCGA	81	male	White	LUSC	IA	cancer	NS	lung tissue
TCGA_56_A62T_01A_11H_A404_13	tumor	TCGA	78	male	Black	LUSC	IIA	cancer	smoker	lung tissue
TCGA_58_8386_01A_11H_2295_13	tumor	TCGA	75	male	NA	LUSC	IV	cancer	smoker	lung tissue
TCGA_58_8386_11A_01H_2295_13	control	TCGA	75	male	NA	LUSC	IV	normal	smoker	lung tissue
TCGA_58_8387_01A_11H_2295_13	tumor	TCGA	60	male	White	LUSC	IIA	cancer	smoker	lung tissue
TCGA_58_8388_01A_11H_2325_13	tumor	TCGA	60	male	White	LUSC	IB	cancer	smoker	lung tissue
TCGA_58_8390_01A_11H_2325_13	tumor	TCGA	70	male	White	LUSC	IIA	cancer	smoker	lung tissue
TCGA_58_8391_01A_11H_2325_13	tumor	TCGA	57	female	White	LUSC	IIIA	cancer	smoker	lung tissue
TCGA_58_8392_01A_11H_2325_13	tumor	TCGA	70	male	White	LUSC	IB	cancer	smoker	lung tissue
TCGA_58_8393_01A_11H_2325_13	tumor	TCGA	68	female	White	LUSC	IB	cancer	smoker	lung tissue
TCGA_58_8393_11A_01H_2325_13	control	TCGA	68	female	White	LUSC	IB	normal	smoker	lung tissue
TCGA_58_A46J_01A_11H_A24G_13	tumor	TCGA	64	male	White	LUSC	IIB	cancer	NS	lung tissue
TCGA_58_A46K_01A_11H_A24G_13	tumor	TCGA	59	male	White	LUSC	IIIA	cancer	smoker	lung tissue
TCGA_58_A46L_01A_11H_A24G_13	tumor	TCGA	73	male	White	LUSC	IIIA	cancer	NS	lung tissue
TCGA_58_A46M_01A_11H_A24G_13	tumor	TCGA	61	male	White	LUSC	IIB	cancer	NS	lung tissue
TCGA_58_A46N_01A_11H_A24G_13	tumor	TCGA	52	male	White	LUSC	IB	cancer	smoker	lung tissue
TCGA_60_2695_01A_01T_1557_13	tumor	TCGA	74	female	White	LUSC	IB	cancer	smoker	lung tissue
TCGA_60_2696_01A_01T_1557_13	tumor	TCGA	76	female	Black	LUSC	IIA	cancer	smoker	lung tissue
TCGA_60_2697_01A_11H_2124_13	tumor	TCGA	41	male	White	LUSC	IIA	cancer	NS	lung tissue
TCGA_60_2698_01A_01T_1557_13	tumor	TCGA	62	male	White	LUSC	IIB	cancer	NS	lung tissue
TCGA_60_2703_01A_11H_2044_13	tumor	TCGA	73	male	White	LUSC	IIB	cancer	smoker	lung tissue
TCGA_60_2704_01A_11H_2044_13	tumor	TCGA	73	male	White	LUSC	IIB	cancer	smoker	lung tissue
TCGA_60_2706_01A_01T_1557_13	tumor	TCGA	58	male	White	LUSC	IA	cancer	smoker	lung tissue
TCGA_60_2708_01A_01T_1557_13	tumor	TCGA	64	female	White	LUSC	IIB	cancer	smoker	lung tissue
TCGA_60_2709_01A_21H_1819_13	tumor	TCGA	69	male	Black	LUSC	IB	cancer	smoker	lung tissue
TCGA_60_2710_01A_01T_1557_13	tumor	TCGA	67	female	White	LUSC	IIA	cancer	smoker	lung tissue
TCGA_60_2711_01A_01T_1557_13	tumor	TCGA	64	female	White	LUSC	IB	cancer	smoker	lung tissue
TCGA_60_2712_01A_01T_1557_13	tumor	TCGA	79	female	White	LUSC	IIB	cancer	smoker	lung tissue
TCGA_60_2713_01A_01T_1557_13	tumor	TCGA	64	male	White	LUSC	IB	cancer	smoker	lung tissue
TCGA_60_2714_01A_01T_1557_13	tumor	TCGA	66	female	White	LUSC	IIB	cancer	smoker	lung tissue
TCGA_60_2716_01A_01T_1557_13	tumor	TCGA	39	male	NA	LUSC	IIB	cancer	NS	lung tissue
TCGA_60_2719_01A_01T_1557_13	tumor	TCGA	83	female	White	LUSC	IB	cancer	smoker	lung tissue
TCGA_60_2720_01A_01T_1557_13	tumor	TCGA	60	female	White	LUSC	IB	cancer	smoker	lung tissue
TCGA_60_2721_01A_01T_1557_13	tumor	TCGA	73	male	White	LUSC	IB	cancer	smoker	lung tissue
TCGA_60_2722_01A_01T_1557_13	tumor	TCGA	66	male	White	LUSC	IIB	cancer	smoker	lung tissue
TCGA_60_2723_01A_01T_1557_13	tumor	TCGA	74	female	White	LUSC	IB	cancer	smoker	lung tissue
TCGA_60_2724_01A_01T_1557_13	tumor	TCGA	47	male	White	LUSC	IIIA	cancer	smoker	lung tissue
TCGA_60_2725_01A_01T_1517_13	tumor	TCGA	74	male	White	LUSC	IB	cancer	smoker	lung tissue
TCGA_62_8394_01A_11H_2325_13	tumor	TCGA	65	female	White	LUAD	IIIB	cancer	NS	lung tissue
TCGA_62_8395_01A_11H_2325_13	tumor	TCGA	80	female	White	LUAD	IIB	cancer	NS	lung tissue
TCGA_62_8397_01A_11H_2325_13	tumor	TCGA	70	female	White	LUAD	IIB	cancer	NS	lung tissue
TCGA_62_8398_01A_11H_2325_13	tumor	TCGA	55	male	White	LUAD	IIIA	cancer	smoker	lung tissue
TCGA_62_8399_01A_21H_2325_13	tumor	TCGA	62	male	White	LUAD	IIIA	cancer	smoker	lung tissue
TCGA_62_8402_01A_11H_2325_13	tumor	TCGA	73	female	White	LUAD	IIIA	cancer	NS	lung tissue
TCGA_62_A46O_01A_11H_A24G_13	tumor	TCGA	65	female	White	LUAD	IB	cancer	smoker	lung tissue
TCGA_62_A46P_01A_11H_A24G_13	tumor	TCGA	65	male	White	LUAD	IB	cancer	smoker	lung tissue
TCGA_62_A46R_01A_11H_A24G_13	tumor	TCGA	54	female	White	LUAD	IB	cancer	smoker	lung tissue
TCGA_62_A46S_01A_11H_A24G_13	tumor	TCGA	73	male	White	LUAD	IB	cancer	smoker	lung tissue
TCGA_62_A46U_01A_11H_A24G_13	tumor	TCGA	71	female	White	LUAD	IIB	cancer	NS	lung tissue
TCGA_62_A46V_01A_11H_A24G_13	tumor	TCGA	78	female	White	LUAD	IB	cancer	NS	lung tissue
TCGA_62_A46Y_01A_11H_A24G_13	tumor	TCGA	70	female	White	LUAD	IIIA	cancer	NS	lung tissue
TCGA_62_A470_01A_11H_A24G_13	tumor	TCGA	84	male	White	LUAD	IB	cancer	smoker	lung tissue
TCGA_62_A471_01A_12H_A24G_13	tumor	TCGA	64	male	White	LUAD	IIB	cancer	smoker	lung tissue
TCGA_62_A472_01A_11H_A24G_13	tumor	TCGA	70	male	White	LUAD	IIB	cancer	smoker	lung tissue
TCGA_63_5128_01A_01T_1442_13	tumor	TCGA	NA	male	NA	LUSC	IB	cancer	NS	lung tissue
TCGA_63_5131_01A_01T_1442_13	tumor	TCGA	NA	male	NA	LUSC	IIB	cancer	smoker	lung tissue
TCGA_63_6202_01A_11H_1819_13	tumor	TCGA	NA	male	NA	LUSC	IIA	cancer	smoker	lung tissue
TCGA_63_7020_01A_11H_1948_13	tumor	TCGA	NA	male	NA	LUSC	IA	cancer	smoker	lung tissue
TCGA_63_7021_01A_11H_1948_13	tumor	TCGA	NA	male	NA	LUSC	IA	cancer	smoker	lung tissue
TCGA_63_7022_01A_11H_1948_13	tumor	TCGA	NA	female	NA	LUSC	IA	cancer	smoker	lung tissue
TCGA_63_A5M9_01A_11H_A26V_13	tumor	TCGA	NA	female	NA	LUSC	IIB	cancer	smoker	lung tissue
TCGA_63_A5MB_01A_11H_A26V_13	tumor	TCGA	62	male	NA	LUSC	IB	cancer	smoker	lung tissue
TCGA_63_A5MG_01A_12H_A27R_13	tumor	TCGA	68	male	NA	LUSC	IB	cancer	NS	lung tissue
TCGA_63_A5MH_01A_12H_A27R_13	tumor	TCGA	68	male	NA	LUSC	IA	cancer	smoker	lung tissue
TCGA_63_A5MI_01A_12H_A27R_13	tumor	TCGA	65	male	NA	LUSC	IIIA	cancer	smoker	lung tissue
TCGA_63_A5MJ_01A_11H_A27R_13	tumor	TCGA	54	male	NA	LUSC	IIB	cancer	NS	lung tissue
TCGA_63_A5ML_01A_31H_A27R_13	tumor	TCGA	68	male	NA	LUSC	IB	cancer	smoker	lung tissue
TCGA_63_A5MM_01A_11H_A26V_13	tumor	TCGA	69	female	NA	LUSC	IIB	cancer	smoker	lung tissue
TCGA_63_A5MN_01A_22H_A27R_13	tumor	TCGA	78	female	NA	LUSC	IIB	cancer	NS	lung tissue
TCGA_63_A5MP_01A_11H_A26V_13	tumor	TCGA	56	male	NA	LUSC	IIB	cancer	smoker	lung tissue
TCGA_63_A5MR_01A_31H_A27R_13	tumor	TCGA	70	female	NA	LUSC	IB	cancer	smoker	lung tissue
TCGA_63_A5MS_01A_11H_A26V_13	tumor	TCGA	78	male	NA	LUSC	IB	cancer	smoker	lung tissue
TCGA_63_A5MT_01A_21H_A26V_13	tumor	TCGA	74	male	NA	LUSC	IIB	cancer	smoker	lung tissue
TCGA_63_A5MU_01A_11H_A26V_13	tumor	TCGA	48	male	NA	LUSC	IIB	cancer	smoker	lung tissue
TCGA_63_A5MV_01A_21H_A26V_13	tumor	TCGA	69	male	NA	LUSC	IIA	cancer	smoker	lung tissue
TCGA_63_A5MW_01A_11H_A26V_13	tumor	TCGA	76	male	NA	LUSC	IB	cancer	smoker	lung tissue
TCGA_63_A5MY_01A_11H_A26V_13	tumor	TCGA	63	male	NA	LUSC	IA	cancer	smoker	lung tissue
TCGA_64_1676_01A_01T_0947_13	tumor	TCGA	58	male	White	LUAD	IA	cancer	smoker	lung tissue
TCGA_64_1677_01A_01T_0947_13	tumor	TCGA	77	female	White	LUAD	IIIA	cancer	smoker	lung tissue
TCGA_64_1678_01A_01T_0947_13	tumor	TCGA	70	female	White	LUAD	NA	cancer	smoker	lung tissue
TCGA_64_1679_01A_21H_2065_13	tumor	TCGA	58	female	White	LUAD	IIIA	cancer	smoker	lung tissue
TCGA_64_1680_01A_02T_0947_13	tumor	TCGA	63	male	White	LUAD	IV	cancer	smoker	lung tissue
TCGA_64_1681_01A_11H_2065_13	tumor	TCGA	61	female	White	LUAD	IA	cancer	NS	lung tissue
TCGA_64_5774_01A_01T_1627_13	tumor	TCGA	60	male	White	LUAD	IB	cancer	smoker	lung tissue
TCGA_64_5775_01A_01T_1627_13	tumor	TCGA	71	male	White	LUAD	IIIA	cancer	smoker	lung tissue
TCGA_64_5778_01A_01T_1627_13	tumor	TCGA	60	male	White	LUAD	IB	cancer	smoker	lung tissue
TCGA_64_5779_01A_01T_1627_13	tumor	TCGA	61	male	White	LUAD	IIIA	cancer	smoker	lung tissue
TCGA_64_5781_01A_01T_1627_13	tumor	TCGA	55	female	White	LUAD	IB	cancer	smoker	lung tissue
TCGA_64_5815_01A_01T_1627_13	tumor	TCGA	74	male	White	LUAD	IIB	cancer	smoker	lung tissue
TCGA_66_2727_01A_01T_0981_13	tumor	TCGA	55	female	NA	LUSC	IB	cancer	smoker	lung tissue
TCGA_66_2734_01A_01T_0981_13	tumor	TCGA	62	female	NA	LUSC	IB	cancer	smoker	lung tissue
TCGA_66_2737_01A_01T_0981_13	tumor	TCGA	72	male	NA	LUSC	IIB	cancer	smoker	lung tissue
TCGA_66_2742_01A_01T_0981_13	tumor	TCGA	70	male	NA	LUSC	IV	cancer	smoker	lung tissue
TCGA_66_2744_01A_01T_0981_13	tumor	TCGA	71	male	NA	LUSC	IIB	cancer	smoker	lung tissue
TCGA_66_2753_01A_01T_0981_13	tumor	TCGA	69	male	NA	LUSC	IB	cancer	smoker	lung tissue
TCGA_66_2754_01A_01T_0981_13	tumor	TCGA	67	male	NA	LUSC	IIIA	cancer	smoker	lung tissue
TCGA_66_2755_01A_01T_1557_13	tumor	TCGA	63	male	NA	LUSC	IB	cancer	smoker	lung tissue
TCGA_66_2758_01A_02T_1557_13	tumor	TCGA	71	male	NA	LUSC	IB	cancer	smoker	lung tissue
TCGA_66_2759_01A_01T_1557_13	tumor	TCGA	66	male	NA	LUSC	IIIA	cancer	smoker	lung tissue
TCGA_66_2763_01A_01T_1557_13	tumor	TCGA	63	female	NA	LUSC	IB	cancer	smoker	lung tissue
TCGA_66_2765_01A_01T_1557_13	tumor	TCGA	64	male	NA	LUSC	IB	cancer	smoker	lung tissue
TCGA_66_2766_01A_01T_1557_13	tumor	TCGA	54	male	NA	LUSC	IIIA	cancer	smoker	lung tissue
TCGA_66_2767_01A_01T_1557_13	tumor	TCGA	62	male	NA	LUSC	IIIB	cancer	smoker	lung tissue
TCGA_66_2768_01A_01T_1557_13	tumor	TCGA	57	male	NA	LUSC	IIB	cancer	NS	lung tissue
TCGA_66_2770_01A_01T_1557_13	tumor	TCGA	79	male	NA	LUSC	IB	cancer	smoker	lung tissue
TCGA_66_2771_01A_01T_0981_13	tumor	TCGA	60	male	NA	LUSC	IIB	cancer	smoker	lung tissue
TCGA_66_2777_01A_01T_1517_13	tumor	TCGA	71	male	NA	LUSC	IB	cancer	smoker	lung tissue
TCGA_66_2780_01A_01T_1557_13	tumor	TCGA	65	male	NA	LUSC	IB	cancer	smoker	lung tissue
TCGA_66_2781_01A_01T_1557_13	tumor	TCGA	67	male	NA	LUSC	IB	cancer	smoker	lung tissue
TCGA_66_2782_01A_01T_1557_13	tumor	TCGA	71	male	NA	LUSC	IIB	cancer	smoker	lung tissue
TCGA_66_2783_01A_01T_1517_13	tumor	TCGA	67	male	NA	LUSC	IIIB	cancer	smoker	lung tissue
TCGA_66_2785_01A_01T_1557_13	tumor	TCGA	65	male	NA	LUSC	IB	cancer	smoker	lung tissue
TCGA_66_2786_01A_01T_1557_13	tumor	TCGA	68	female	NA	LUSC	IA	cancer	smoker	lung tissue
TCGA_66_2787_01A_01T_0981_13	tumor	TCGA	57	male	NA	LUSC	IA	cancer	smoker	lung tissue
TCGA_66_2788_01A_01T_0981_13	tumor	TCGA	56	male	NA	LUSC	IB	cancer	smoker	lung tissue
TCGA_66_2789_01A_01T_0981_13	tumor	TCGA	73	male	NA	LUSC	IIIB	cancer	smoker	lung tissue
TCGA_66_2790_01A_01T_0981_13	tumor	TCGA	72	male	NA	LUSC	IIB	cancer	smoker	lung tissue
TCGA_66_2791_01A_01T_0981_13	tumor	TCGA	66	male	NA	LUSC	IIIB	cancer	smoker	lung tissue
TCGA_66_2792_01A_01T_0981_13	tumor	TCGA	58	male	NA	LUSC	IIB	cancer	smoker	lung tissue
TCGA_66_2793_01A_01T_1517_13	tumor	TCGA	68	male	NA	LUSC	IIIB	cancer	smoker	lung tissue
TCGA_66_2794_01A_01T_1517_13	tumor	TCGA	64	male	NA	LUSC	IIIB	cancer	smoker	lung tissue
TCGA_66_2795_01A_02T_0981_13	tumor	TCGA	68	male	NA	LUSC	IIIB	cancer	smoker	lung tissue
TCGA_66_2800_01A_01T_1517_13	tumor	TCGA	70	male	NA	LUSC	IIIB	cancer	smoker	lung tissue
TCGA_67_3770_01A_01T_0947_13	tumor	TCGA	70	female	White	LUAD	IA	cancer	NS	lung tissue
TCGA_67_3771_01A_01T_0947_13	tumor	TCGA	77	female	Black	LUAD	IA	cancer	NS	lung tissue
TCGA_67_3772_01A_01T_0947_13	tumor	TCGA	82	female	White	LUAD	IB	cancer	NS	lung tissue
TCGA_67_3773_01A_01T_0947_13	tumor	TCGA	84	female	White	LUAD	IB	cancer	NS	lung tissue
TCGA_67_3774_01A_01T_0947_13	tumor	TCGA	73	female	White	LUAD	IB	cancer	NS	lung tissue
TCGA_67_4679_01B_01T_1754_13	tumor	TCGA	69	male	White	LUAD	NA	cancer	NS	lung tissue
TCGA_67_6215_01A_11H_1754_13	tumor	TCGA	52	female	White	LUAD	IB	cancer	NS	lung tissue
TCGA_67_6216_01A_11H_1754_13	tumor	TCGA	57	female	White	LUAD	IA	cancer	NS	lung tissue
TCGA_67_6217_01A_11H_1754_13	tumor	TCGA	73	female	White	LUAD	IIA	cancer	NS	lung tissue
TCGA_68_7755_01A_11H_2124_13	tumor	TCGA	60	female	White	LUSC	IIA	cancer	smoker	lung tissue
TCGA_68_7756_01A_11H_2124_13	tumor	TCGA	84	male	White	LUSC	IIIA	cancer	smoker	lung tissue
TCGA_68_7757_01B_11H_2295_13	tumor	TCGA	74	male	White	LUSC	IA	cancer	smoker	lung tissue
TCGA_68_8250_01A_11H_2295_13	tumor	TCGA	66	male	Black	LUSC	IA	cancer	smoker	lung tissue
TCGA_68_8251_01A_11H_2295_13	tumor	TCGA	78	male	White	LUSC	IB	cancer	smoker	lung tissue
TCGA_68_A59I_01A_11H_A263_13	tumor	TCGA	73	female	Black	LUSC	IIIA	cancer	smoker	lung tissue
TCGA_68_A59J_01A_21H_A26V_13	tumor	TCGA	74	female	White	LUSC	IB	cancer	smoker	lung tissue
TCGA_69_7760_01A_11H_2169_13	tumor	TCGA	73	male	White	LUAD	IIB	cancer	NS	lung tissue
TCGA_69_7761_01A_11H_2169_13	tumor	TCGA	84	male	White	LUAD	IB	cancer	smoker	lung tissue
TCGA_69_7763_01A_11H_2169_13	tumor	TCGA	69	male	White	LUAD	IA	cancer	smoker	lung tissue
TCGA_69_7764_01A_11H_2169_13	tumor	TCGA	75	male	White	LUAD	IA	cancer	smoker	lung tissue
TCGA_69_7765_01A_11H_2169_13	tumor	TCGA	56	male	Black	LUAD	NA	cancer	NS	lung tissue
TCGA_69_7973_01A_11H_2186_13	tumor	TCGA	42	female	White	LUAD	IB	cancer	smoker	lung tissue
TCGA_69_7974_01A_11H_2186_13	tumor	TCGA	54	female	White	LUAD	IIIA	cancer	smoker	lung tissue
TCGA_69_7978_01A_11H_2186_13	tumor	TCGA	59	male	White	LUAD	IIB	cancer	smoker	lung tissue
TCGA_69_7979_01A_11H_2186_13	tumor	TCGA	71	female	White	LUAD	IB	cancer	smoker	lung tissue
TCGA_69_7980_01A_11H_2186_13	tumor	TCGA	70	female	White	LUAD	I	cancer	smoker	lung tissue
TCGA_69_8253_01A_11H_2286_13	tumor	TCGA	59	female	Black	LUAD	IIA	cancer	smoker	lung tissue
TCGA_69_8254_01A_11H_2286_13	tumor	TCGA	85	male	White	LUAD	NA	cancer	smoker	lung tissue
TCGA_69_8255_01A_11H_2286_13	tumor	TCGA	71	male	White	LUAD	IA	cancer	smoker	lung tissue
TCGA_69_8453_01A_12H_2325_13	tumor	TCGA	77	male	White	LUAD	IIB	cancer	smoker	lung tissue
TCGA_69_A59K_01A_11H_A263_13	tumor	TCGA	60	female	Black	LUAD	IIB	cancer	smoker	lung tissue
TCGA_6A_AB49_01A_12H_A404_13	tumor	TCGA	73	female	Black	LUSC	IB	cancer	smoker	lung tissue
TCGA_70_6722_01A_11H_1819_13	tumor	TCGA	47	male	asian	LUSC	IIIA	cancer	NS	lung tissue
TCGA_70_6723_01A_11H_1819_13	tumor	TCGA	65	male	asian	LUSC	IIA	cancer	NS	lung tissue
TCGA_71_6725_01A_11H_1857_13	tumor	TCGA	48	female	asian	LUAD	IB	cancer	NS	lung tissue
TCGA_71_8520_01A_11H_2402_13	tumor	TCGA	60	female	asian	LUAD	IB	cancer	NS	lung tissue
TCGA_73_4658_01A_01T_1754_13	tumor	TCGA	80	female	White	LUAD	IB	cancer	smoker	lung tissue
TCGA_73_4659_01A_01T_1207_13	tumor	TCGA	66	male	White	LUAD	IIIA	cancer	smoker	lung tissue
TCGA_73_4662_01A_01T_1207_13	tumor	TCGA	65	female	White	LUAD	IA	cancer	smoker	lung tissue
TCGA_73_4675_01A_01T_1207_13	tumor	TCGA	59	male	White	LUAD	IIIA	cancer	smoker	lung tissue
TCGA_73_4676_01A_01T_1754_13	tumor	TCGA	45	male	White	LUAD	IIA	cancer	smoker	lung tissue
TCGA_73_7498_01A_12H_2186_13	tumor	TCGA	58	female	White	LUAD	IA	cancer	smoker	lung tissue
TCGA_73_7499_01A_11H_2186_13	tumor	TCGA	81	female	White	LUAD	IB	cancer	NS	lung tissue
TCGA_73_A9RS_01A_11H_A41D_13	tumor	TCGA	41	male	Black	LUAD	IIB	cancer	smoker	lung tissue
TCGA_75_5122_01A_01T_1754_13	tumor	TCGA	NA	male	NA	LUAD	IB	cancer	smoker	lung tissue
TCGA_75_5125_01A_01T_1754_13	tumor	TCGA	NA	male	NA	LUAD	IIB	cancer	smoker	lung tissue
TCGA_75_5126_01A_01T_1754_13	tumor	TCGA	NA	female	NA	LUAD	IIIA	cancer	smoker	lung tissue
TCGA_75_5146_01A_01T_1627_13	tumor	TCGA	NA	male	NA	LUAD	IB	cancer	NS	lung tissue
TCGA_75_5147_01A_01T_1627_13	tumor	TCGA	NA	female	NA	LUAD	IB	cancer	NS	lung tissue
TCGA_75_6203_01A_11H_1754_13	tumor	TCGA	NA	female	NA	LUAD	IIIA	cancer	NS	lung tissue
TCGA_75_6205_01A_11H_1754_13	tumor	TCGA	NA	female	NA	LUAD	IB	cancer	NS	lung tissue
TCGA_75_6206_01A_11H_1754_13	tumor	TCGA	NA	male	NA	LUAD	IB	cancer	smoker	lung tissue
TCGA_75_6207_01A_11H_1754_13	tumor	TCGA	NA	male	NA	LUAD	IIIA	cancer	smoker	lung tissue
TCGA_75_6211_01A_11H_1754_13	tumor	TCGA	NA	female	NA	LUAD	IB	cancer	smoker	lung tissue
TCGA_75_6212_01A_11H_1754_13	tumor	TCGA	NA	female	NA	LUAD	IIB	cancer	NS	lung tissue
TCGA_75_6214_01A_41H_1948_13	tumor	TCGA	NA	female	NA	LUAD	IIIA	cancer	smoker	lung tissue
TCGA_75_7025_01A_12H_1948_13	tumor	TCGA	NA	male	NA	LUAD	IB	cancer	NS	lung tissue
TCGA_75_7027_01A_11H_1948_13	tumor	TCGA	NA	male	NA	LUAD	IB	cancer	smoker	lung tissue
TCGA_75_7030_01A_11H_1948_13	tumor	TCGA	NA	male	NA	LUAD	IIB	cancer	NS	lung tissue
TCGA_75_7031_01A_11H_1948_13	tumor	TCGA	NA	female	NA	LUAD	IB	cancer	smoker	lung tissue
TCGA_77_6842_01A_11H_1948_13	tumor	TCGA	79	male	White	LUSC	IIB	cancer	smoker	lung tissue
TCGA_77_6843_01A_11H_1948_13	tumor	TCGA	74	male	White	LUSC	IIA	cancer	smoker	lung tissue
TCGA_77_6844_01A_11H_1948_13	tumor	TCGA	74	male	White	LUSC	IIIA	cancer	smoker	lung tissue
TCGA_77_6845_01A_11H_1948_13	tumor	TCGA	69	male	White	LUSC	IIB	cancer	smoker	lung tissue
TCGA_77_7138_01A_41H_2044_13	tumor	TCGA	67	male	NA	LUSC	IB	cancer	smoker	lung tissue
TCGA_77_7138_11A_01H_2044_13	control	TCGA	67	male	NA	LUSC	IB	normal	smoker	lung tissue
TCGA_77_7139_01A_11H_2044_13	tumor	TCGA	56	male	White	LUSC	IIB	cancer	smoker	lung tissue
TCGA_77_7140_01A_41H_2044_13	tumor	TCGA	69	female	White	LUSC	IIB	cancer	NS	lung tissue
TCGA_77_7141_01A_11H_2044_13	tumor	TCGA	64	male	White	LUSC	IB	cancer	smoker	lung tissue
TCGA_77_7142_01A_11H_2044_13	tumor	TCGA	59	female	White	LUSC	IB	cancer	smoker	lung tissue
TCGA_77_7142_11A_01H_2044_13	control	TCGA	59	female	White	LUSC	IB	normal	smoker	lung tissue
TCGA_77_7335_01A_11H_2044_13	tumor	TCGA	62	female	White	LUSC	IIIB	cancer	smoker	lung tissue
TCGA_77_7337_01A_21H_2044_13	tumor	TCGA	65	male	White	LUSC	IIB	cancer	smoker	lung tissue
TCGA_77_7337_11A_01H_2044_13	control	TCGA	65	male	White	LUSC	IIB	normal	smoker	lung tissue
TCGA_77_7338_01A_11H_2044_13	tumor	TCGA	64	male	White	LUSC	IB	cancer	smoker	lung tissue
TCGA_77_7338_11A_01H_2044_13	control	TCGA	64	male	White	LUSC	IB	normal	smoker	lung tissue
TCGA_77_7463_01A_11H_2044_13	tumor	TCGA	75	male	White	LUSC	IB	cancer	smoker	lung tissue
TCGA_77_7465_01A_11H_2044_13	tumor	TCGA	58	male	White	LUSC	IIA	cancer	smoker	lung tissue
TCGA_77_8007_01A_11H_2186_13	tumor	TCGA	68	male	NA	LUSC	IIB	cancer	smoker	lung tissue
TCGA_77_8007_11A_01H_2186_13	control	TCGA	68	male	NA	LUSC	IIB	normal	smoker	lung tissue
TCGA_77_8008_01A_21H_2186_13	tumor	TCGA	68	male	NA	LUSC	IB	cancer	smoker	lung tissue
TCGA_77_8008_11A_01H_2186_13	control	TCGA	68	male	NA	LUSC	IB	normal	smoker	lung tissue
TCGA_77_8009_01A_11H_2186_13	tumor	TCGA	68	male	NA	LUSC	IIB	cancer	smoker	lung tissue
TCGA_77_8128_01A_11H_2246_13	tumor	TCGA	60	male	NA	LUSC	IIIA	cancer	smoker	lung tissue
TCGA_77_8130_01A_11H_2246_13	tumor	TCGA	69	male	NA	LUSC	IIB	cancer	smoker	lung tissue
TCGA_77_8131_01A_11H_2246_13	tumor	TCGA	72	male	NA	LUSC	IB	cancer	smoker	lung tissue
TCGA_77_8133_01A_12H_2246_13	tumor	TCGA	74	male	NA	LUSC	IIA	cancer	smoker	lung tissue
TCGA_77_8136_01A_11H_2246_13	tumor	TCGA	74	female	NA	LUSC	IIB	cancer	smoker	lung tissue
TCGA_77_8138_01A_11H_2246_13	tumor	TCGA	74	male	NA	LUSC	IB	cancer	smoker	lung tissue
TCGA_77_8139_01A_11H_2246_13	tumor	TCGA	72	male	NA	LUSC	IIB	cancer	smoker	lung tissue
TCGA_77_8140_01A_11H_2246_13	tumor	TCGA	66	female	NA	LUSC	IIB	cancer	smoker	lung tissue
TCGA_77_8143_01A_11H_2246_13	tumor	TCGA	76	male	NA	LUSC	IIIA	cancer	smoker	lung tissue
TCGA_77_8144_01A_11H_2246_13	tumor	TCGA	70	male	NA	LUSC	IB	cancer	smoker	lung tissue
TCGA_77_8145_01A_11H_2246_13	tumor	TCGA	73	male	NA	LUSC	IIIB	cancer	smoker	lung tissue
TCGA_77_8146_01A_11H_2246_13	tumor	TCGA	72	male	NA	LUSC	IA	cancer	smoker	lung tissue
TCGA_77_8148_01A_11H_2246_13	tumor	TCGA	68	male	NA	LUSC	IIIA	cancer	smoker	lung tissue
TCGA_77_8150_01A_11H_2246_13	tumor	TCGA	64	male	NA	LUSC	IIIA	cancer	smoker	lung tissue
TCGA_77_8153_01A_11H_2402_13	tumor	TCGA	77	female	NA	LUSC	IB	cancer	smoker	lung tissue
TCGA_77_8153_11A_01H_2402_13	control	TCGA	77	female	NA	LUSC	IB	normal	smoker	lung tissue
TCGA_77_8154_01A_11H_2246_13	tumor	TCGA	67	male	NA	LUSC	IA	cancer	smoker	lung tissue
TCGA_77_8156_01A_11H_2246_13	tumor	TCGA	60	male	NA	LUSC	IB	cancer	smoker	lung tissue
TCGA_77_A5FZ_01A_31H_A27R_13	tumor	TCGA	64	male	NA	LUSC	IIIB	cancer	smoker	lung tissue
TCGA_77_A5G1_01A_11H_A27R_13	tumor	TCGA	75	male	NA	LUSC	IIIA	cancer	smoker	lung tissue
TCGA_77_A5G3_01A_31H_A27R_13	tumor	TCGA	63	male	NA	LUSC	IIB	cancer	smoker	lung tissue
TCGA_77_A5G6_01A_11H_A27R_13	tumor	TCGA	66	male	NA	LUSC	IIIA	cancer	smoker	lung tissue
TCGA_77_A5G7_01B_11H_A27R_13	tumor	TCGA	63	male	NA	LUSC	IA	cancer	smoker	lung tissue
TCGA_77_A5G8_01B_11H_A27R_13	tumor	TCGA	70	male	NA	LUSC	IIB	cancer	smoker	lung tissue
TCGA_77_A5GA_01A_11H_A27R_13	tumor	TCGA	76	male	NA	LUSC	IB	cancer	smoker	lung tissue
TCGA_77_A5GB_01B_11H_A27R_13	tumor	TCGA	90	male	NA	LUSC	IB	cancer	smoker	lung tissue
TCGA_77_A5GF_01A_21H_A27R_13	tumor	TCGA	70	male	NA	LUSC	IIA	cancer	smoker	lung tissue
TCGA_77_A5GH_01A_11H_A27R_13	tumor	TCGA	81	male	NA	LUSC	IB	cancer	smoker	lung tissue
TCGA_78_7143_01A_11H_2038_13	tumor	TCGA	62	female	White	LUAD	IB	cancer	NS	lung tissue
TCGA_78_7145_01A_11H_2038_13	tumor	TCGA	52	female	White	LUAD	IV	cancer	smoker	lung tissue
TCGA_78_7146_01A_11H_2038_13	tumor	TCGA	71	female	White	LUAD	IIIA	cancer	smoker	lung tissue
TCGA_78_7147_01A_11H_2038_13	tumor	TCGA	67	female	White	LUAD	IIB	cancer	smoker	lung tissue
TCGA_78_7148_01A_11H_2038_13	tumor	TCGA	71	male	White	LUAD	IIB	cancer	smoker	lung tissue
TCGA_78_7149_01A_11H_2038_13	tumor	TCGA	71	male	White	LUAD	IIIB	cancer	smoker	lung tissue
TCGA_78_7150_01A_21H_2038_13	tumor	TCGA	59	male	White	LUAD	IIB	cancer	smoker	lung tissue
TCGA_78_7152_01A_11H_2038_13	tumor	TCGA	65	male	White	LUAD	IB	cancer	smoker	lung tissue
TCGA_78_7153_01A_11H_2038_13	tumor	TCGA	65	female	White	LUAD	IB	cancer	smoker	lung tissue
TCGA_78_7154_01A_11H_2038_13	tumor	TCGA	72	male	White	LUAD	IIIA	cancer	smoker	lung tissue
TCGA_78_7155_01A_11H_2038_13	tumor	TCGA	68	male	White	LUAD	IB	cancer	smoker	lung tissue
TCGA_78_7156_01A_11H_2038_13	tumor	TCGA	62	male	White	LUAD	IV	cancer	smoker	lung tissue
TCGA_78_7158_01A_11H_2038_13	tumor	TCGA	59	female	White	LUAD	IIIB	cancer	smoker	lung tissue
TCGA_78_7159_01A_11H_2038_13	tumor	TCGA	60	female	White	LUAD	IA	cancer	smoker	lung tissue
TCGA_78_7160_01A_11H_2038_13	tumor	TCGA	61	male	White	LUAD	IV	cancer	smoker	lung tissue
TCGA_78_7161_01A_11H_2038_13	tumor	TCGA	69	female	White	LUAD	IIB	cancer	smoker	lung tissue
TCGA_78_7162_01A_21H_2065_13	tumor	TCGA	75	male	White	LUAD	IA	cancer	smoker	lung tissue
TCGA_78_7163_01A_12H_2065_13	tumor	TCGA	60	male	White	LUAD	IB	cancer	smoker	lung tissue
TCGA_78_7163_11A_01H_2065_13	control	TCGA	60	male	White	LUAD	IB	normal	smoker	lung tissue
TCGA_78_7166_01A_12H_2065_13	tumor	TCGA	84	male	White	LUAD	IIB	cancer	smoker	lung tissue
TCGA_78_7167_01A_11H_2065_13	tumor	TCGA	77	male	White	LUAD	IV	cancer	smoker	lung tissue
TCGA_78_7220_01A_11H_2038_13	tumor	TCGA	53	female	White	LUAD	IIIA	cancer	smoker	lung tissue
TCGA_78_7535_01A_11H_2065_13	tumor	TCGA	45	male	White	LUAD	IB	cancer	smoker	lung tissue
TCGA_78_7536_01A_11H_2065_13	tumor	TCGA	69	male	White	LUAD	IIIA	cancer	smoker	lung tissue
TCGA_78_7537_01A_11H_2065_13	tumor	TCGA	72	male	NA	LUAD	IB	cancer	smoker	lung tissue
TCGA_78_7539_01A_11H_2065_13	tumor	TCGA	75	female	White	LUAD	IIA	cancer	smoker	lung tissue
TCGA_78_7540_01A_11H_2065_13	tumor	TCGA	66	female	White	LUAD	IB	cancer	NS	lung tissue
TCGA_78_7540_11A_01H_2065_13	control	TCGA	66	female	White	LUAD	IB	normal	NS	lung tissue
TCGA_78_7542_01A_21H_2065_13	tumor	TCGA	56	male	White	LUAD	IB	cancer	smoker	lung tissue
TCGA_78_7633_01A_11H_2065_13	tumor	TCGA	67	male	White	LUAD	IB	cancer	smoker	lung tissue
TCGA_78_8640_01A_11H_2402_13	tumor	TCGA	59	male	NA	LUAD	IIA	cancer	smoker	lung tissue
TCGA_78_8648_01A_11H_2402_13	tumor	TCGA	58	female	NA	LUAD	IIB	cancer	smoker	lung tissue
TCGA_78_8655_01A_11H_2402_13	tumor	TCGA	77	female	NA	LUAD	IA	cancer	smoker	lung tissue
TCGA_78_8660_01A_11H_2402_13	tumor	TCGA	69	male	NA	LUAD	IIB	cancer	smoker	lung tissue
TCGA_78_8662_01A_11H_2402_13	tumor	TCGA	53	female	NA	LUAD	IB	cancer	smoker	lung tissue
TCGA_79_5596_01A_31H_1948_13	tumor	TCGA	NA	male	NA	LUSC	IIIA	cancer	smoker	lung tissue
TCGA_80_5607_01A_31H_1948_13	tumor	TCGA	NA	female	NA	LUAD	IIB	cancer	smoker	lung tissue
TCGA_80_5608_01A_31H_1948_13	tumor	TCGA	NA	female	NA	LUAD	IA	cancer	smoker	lung tissue
TCGA_80_5611_01A_01T_1627_13	tumor	TCGA	NA	male	NA	LUAD	IB	cancer	smoker	lung tissue
TCGA_83_5908_01A_21H_2286_13	tumor	TCGA	59	female	White	LUAD	IA	cancer	smoker	lung tissue
TCGA_85_6175_01A_11H_1819_13	tumor	TCGA	63	female	White	LUSC	IIB	cancer	NS	lung tissue
TCGA_85_6560_01A_11H_1819_13	tumor	TCGA	59	male	White	LUSC	IIA	cancer	smoker	lung tissue
TCGA_85_6561_01A_11H_1819_13	tumor	TCGA	66	male	White	LUSC	IB	cancer	smoker	lung tissue
TCGA_85_6798_01A_11H_1948_13	tumor	TCGA	57	male	White	LUSC	IIIA	cancer	smoker	lung tissue
TCGA_85_7696_01A_11H_2124_13	tumor	TCGA	64	male	White	LUSC	IA	cancer	smoker	lung tissue
TCGA_85_7697_01A_11H_2124_13	tumor	TCGA	49	male	White	LUSC	IIB	cancer	smoker	lung tissue
TCGA_85_7698_01A_11H_2124_13	tumor	TCGA	48	male	White	LUSC	IA	cancer	smoker	lung tissue
TCGA_85_7699_01A_11H_2124_13	tumor	TCGA	73	male	White	LUSC	IIIA	cancer	smoker	lung tissue
TCGA_85_7710_01A_11H_2124_13	tumor	TCGA	59	female	White	LUSC	IA	cancer	smoker	lung tissue
TCGA_85_7710_11A_01H_2124_13	control	TCGA	59	female	White	LUSC	IA	normal	smoker	lung tissue
TCGA_85_7843_01A_11H_2124_13	tumor	TCGA	50	male	White	LUSC	IIA	cancer	smoker	lung tissue
TCGA_85_7844_01A_11H_2124_13	tumor	TCGA	71	male	White	LUSC	IB	cancer	smoker	lung tissue
TCGA_85_7950_01A_11H_2186_13	tumor	TCGA	46	male	White	LUSC	IB	cancer	smoker	lung tissue
TCGA_85_8048_01A_11H_2246_13	tumor	TCGA	62	male	White	LUSC	IA	cancer	smoker	lung tissue
TCGA_85_8049_01A_11H_2246_13	tumor	TCGA	57	male	White	LUSC	IB	cancer	NS	lung tissue
TCGA_85_8052_01A_11H_2246_13	tumor	TCGA	53	male	White	LUSC	IIB	cancer	smoker	lung tissue
TCGA_85_8070_01A_11H_2246_13	tumor	TCGA	71	male	White	LUSC	IB	cancer	smoker	lung tissue
TCGA_85_8071_01A_11H_2246_13	tumor	TCGA	52	male	White	LUSC	IIA	cancer	smoker	lung tissue
TCGA_85_8072_01A_31H_2246_13	tumor	TCGA	60	male	White	LUSC	IA	cancer	smoker	lung tissue
TCGA_85_8276_01A_11H_2295_13	tumor	TCGA	62	male	White	LUSC	IIA	cancer	smoker	lung tissue
TCGA_85_8287_01A_11H_2295_13	tumor	TCGA	72	male	White	LUSC	IA	cancer	smoker	lung tissue
TCGA_85_8288_01A_11H_2295_13	tumor	TCGA	70	male	White	LUSC	IIA	cancer	smoker	lung tissue
TCGA_85_8350_01A_11H_2295_13	tumor	TCGA	61	male	White	LUSC	IA	cancer	smoker	lung tissue
TCGA_85_8351_01A_11H_2295_13	tumor	TCGA	72	male	White	LUSC	IIA	cancer	smoker	lung tissue
TCGA_85_8352_01A_31H_2325_13	tumor	TCGA	67	male	White	LUSC	IIIA	cancer	smoker	lung tissue
TCGA_85_8353_01A_21H_2295_13	tumor	TCGA	72	male	White	LUSC	IIIA	cancer	smoker	lung tissue
TCGA_85_8354_01A_31H_2325_13	tumor	TCGA	53	male	White	LUSC	IB	cancer	smoker	lung tissue
TCGA_85_8355_01A_11H_2295_13	tumor	TCGA	63	male	White	LUSC	IA	cancer	NS	lung tissue
TCGA_85_8479_01A_11H_2325_13	tumor	TCGA	66	male	White	LUSC	IA	cancer	smoker	lung tissue
TCGA_85_8481_01A_11H_2325_13	tumor	TCGA	70	male	White	LUSC	IIB	cancer	smoker	lung tissue
TCGA_85_8580_01A_31H_2402_13	tumor	TCGA	52	female	White	LUSC	IB	cancer	smoker	lung tissue
TCGA_85_8582_01A_21H_2402_13	tumor	TCGA	49	male	White	LUSC	IA	cancer	smoker	lung tissue
TCGA_85_8584_01A_11H_2402_13	tumor	TCGA	71	male	White	LUSC	IIA	cancer	smoker	lung tissue
TCGA_85_8664_01A_11H_2402_13	tumor	TCGA	73	male	White	LUSC	IIB	cancer	smoker	lung tissue
TCGA_85_8666_01A_11H_2402_13	tumor	TCGA	65	male	White	LUSC	IB	cancer	smoker	lung tissue
TCGA_85_A4CL_01A_41H_A26V_13	tumor	TCGA	65	male	White	LUSC	IA	cancer	smoker	lung tissue
TCGA_85_A4CN_01A_11H_A24G_13	tumor	TCGA	56	female	White	LUSC	IIB	cancer	NS	lung tissue
TCGA_85_A4JB_01A_51H_A263_13	tumor	TCGA	74	male	White	LUSC	IIB	cancer	smoker	lung tissue
TCGA_85_A4JC_01A_11H_A25B_13	tumor	TCGA	84	male	White	LUSC	IIA	cancer	smoker	lung tissue
TCGA_85_A4PA_01A_11H_A25B_13	tumor	TCGA	61	male	White	LUSC	IB	cancer	smoker	lung tissue
TCGA_85_A4QQ_01A_41H_A263_13	tumor	TCGA	68	male	White	LUSC	IB	cancer	smoker	lung tissue
TCGA_85_A4QR_01A_11H_A25B_13	tumor	TCGA	67	male	White	LUSC	IB	cancer	smoker	lung tissue
TCGA_85_A50M_01A_21H_A263_13	tumor	TCGA	47	male	asian	LUSC	IIA	cancer	smoker	lung tissue
TCGA_85_A50Z_01A_21H_A263_13	tumor	TCGA	57	male	White	LUSC	IIA	cancer	smoker	lung tissue
TCGA_85_A510_01A_11H_A26V_13	tumor	TCGA	74	female	White	LUSC	IIB	cancer	smoker	lung tissue
TCGA_85_A511_01A_21H_A263_13	tumor	TCGA	62	male	White	LUSC	IIB	cancer	smoker	lung tissue
TCGA_85_A512_01A_11H_A26V_13	tumor	TCGA	46	male	White	LUSC	IIA	cancer	smoker	lung tissue
TCGA_85_A513_01A_12H_A26V_13	tumor	TCGA	60	female	asian	LUSC	IA	cancer	NS	lung tissue
TCGA_85_A53L_01A_21H_A26V_13	tumor	TCGA	63	male	asian	LUSC	IIA	cancer	smoker	lung tissue
TCGA_85_A5B5_01A_21H_A26V_13	tumor	TCGA	58	male	White	LUSC	IA	cancer	smoker	lung tissue
TCGA_86_6562_01A_11H_1754_13	tumor	TCGA	52	male	White	LUAD	IIA	cancer	NS	lung tissue
TCGA_86_6851_01A_11H_1948_13	tumor	TCGA	73	female	White	LUAD	IIA	cancer	smoker	lung tissue
TCGA_86_7701_01A_11H_2169_13	tumor	TCGA	66	male	White	LUAD	IV	cancer	NS	lung tissue
TCGA_86_7711_01A_11H_2065_13	tumor	TCGA	70	male	White	LUAD	IIA	cancer	smoker	lung tissue
TCGA_86_7711_11A_01H_2065_13	control	TCGA	70	male	White	LUAD	IIA	normal	smoker	lung tissue
TCGA_86_7713_01A_11H_2065_13	tumor	TCGA	70	male	White	LUAD	IIA	cancer	NS	lung tissue
TCGA_86_7713_11A_01H_2065_13	control	TCGA	70	male	White	LUAD	IIA	normal	NS	lung tissue
TCGA_86_7714_01A_12H_2169_13	tumor	TCGA	61	female	Black	LUAD	IIIA	cancer	smoker	lung tissue
TCGA_86_7953_01A_11H_2186_13	tumor	TCGA	69	female	White	LUAD	IA	cancer	NS	lung tissue
TCGA_86_7954_01A_11H_2186_13	tumor	TCGA	68	female	White	LUAD	IB	cancer	smoker	lung tissue
TCGA_86_7955_01A_11H_2186_13	tumor	TCGA	62	male	White	LUAD	IB	cancer	NS	lung tissue
TCGA_86_8054_01A_11H_2240_13	tumor	TCGA	61	male	White	LUAD	IIB	cancer	smoker	lung tissue
TCGA_86_8055_01A_11H_2240_13	tumor	TCGA	79	male	White	LUAD	IIA	cancer	smoker	lung tissue
TCGA_86_8056_01A_11H_2240_13	tumor	TCGA	63	female	White	LUAD	IIIA	cancer	smoker	lung tissue
TCGA_86_8073_01A_11H_2240_13	tumor	TCGA	58	male	White	LUAD	IB	cancer	smoker	lung tissue
TCGA_86_8074_01A_11H_2240_13	tumor	TCGA	62	female	White	LUAD	IIA	cancer	smoker	lung tissue
TCGA_86_8075_01A_11H_2240_13	tumor	TCGA	66	female	White	LUAD	IB	cancer	NS	lung tissue
TCGA_86_8076_01A_31H_2240_13	tumor	TCGA	42	male	White	LUAD	IA	cancer	NS	lung tissue
TCGA_86_8278_01A_11H_2286_13	tumor	TCGA	63	female	White	LUAD	IIB	cancer	NS	lung tissue
TCGA_86_8279_01A_11H_2286_13	tumor	TCGA	46	male	White	LUAD	IIA	cancer	NS	lung tissue
TCGA_86_8280_01A_11H_2286_13	tumor	TCGA	54	female	White	LUAD	IIA	cancer	NS	lung tissue
TCGA_86_8281_01A_11H_2286_13	tumor	TCGA	75	male	White	LUAD	IA	cancer	smoker	lung tissue
TCGA_86_8358_01A_11H_2325_13	tumor	TCGA	44	male	White	LUAD	IB	cancer	smoker	lung tissue
TCGA_86_8359_01A_11H_2325_13	tumor	TCGA	52	male	White	LUAD	IIIA	cancer	smoker	lung tissue
TCGA_86_8585_01A_11H_2402_13	tumor	TCGA	57	male	White	LUAD	IB	cancer	NS	lung tissue
TCGA_86_8668_01A_11H_2402_13	tumor	TCGA	61	female	White	LUAD	IA	cancer	NS	lung tissue
TCGA_86_8669_01A_11H_2402_13	tumor	TCGA	64	male	White	LUAD	IA	cancer	smoker	lung tissue
TCGA_86_8671_01A_11H_2402_13	tumor	TCGA	72	female	White	LUAD	IIB	cancer	NS	lung tissue
TCGA_86_8672_01A_21H_2402_13	tumor	TCGA	59	male	White	LUAD	IIB	cancer	NS	lung tissue
TCGA_86_8673_01A_11H_2402_13	tumor	TCGA	61	male	White	LUAD	IB	cancer	smoker	lung tissue
TCGA_86_8674_01A_21H_2402_13	tumor	TCGA	50	male	White	LUAD	IIA	cancer	smoker	lung tissue
TCGA_86_A456_01A_11H_A24G_13	tumor	TCGA	78	female	asian	LUAD	IA	cancer	NS	lung tissue
TCGA_86_A4D0_01A_11H_A24G_13	tumor	TCGA	48	male	White	LUAD	IIA	cancer	NS	lung tissue
TCGA_86_A4JF_01A_11H_A24S_13	tumor	TCGA	56	male	White	LUAD	IIB	cancer	NS	lung tissue
TCGA_86_A4P7_01A_11H_A24S_13	tumor	TCGA	63	female	White	LUAD	IB	cancer	NS	lung tissue
TCGA_86_A4P8_01A_11H_A24S_13	tumor	TCGA	59	female	White	LUAD	IIIA	cancer	NS	lung tissue
TCGA_90_6837_01A_11H_1948_13	tumor	TCGA	64	male	White	LUSC	IIB	cancer	smoker	lung tissue
TCGA_90_6837_11A_01H_2124_13	control	TCGA	64	male	White	LUSC	IIB	normal	smoker	lung tissue
TCGA_90_7766_01A_21H_2124_13	tumor	TCGA	66	female	White	LUSC	IA	cancer	smoker	lung tissue
TCGA_90_7767_01A_11H_2124_13	tumor	TCGA	56	male	White	LUSC	IIB	cancer	smoker	lung tissue
TCGA_90_7767_11A_01H_2124_13	control	TCGA	56	male	White	LUSC	IIB	normal	smoker	lung tissue
TCGA_90_7769_01A_11H_2124_13	tumor	TCGA	55	male	White	LUSC	IIB	cancer	smoker	lung tissue
TCGA_90_7964_01A_21H_2186_13	tumor	TCGA	70	male	White	LUSC	IB	cancer	smoker	lung tissue
TCGA_90_A4ED_01A_31H_A25B_13	tumor	TCGA	69	male	White	LUSC	IB	cancer	smoker	lung tissue
TCGA_90_A4EE_01A_11H_A25B_13	tumor	TCGA	53	male	White	LUSC	IIA	cancer	smoker	lung tissue
TCGA_90_A59Q_01A_11H_A26V_13	tumor	TCGA	61	female	White	LUSC	IIA	cancer	smoker	lung tissue
TCGA_91_6828_01A_11H_1857_13	tumor	TCGA	70	male	White	LUAD	IA	cancer	NS	lung tissue
TCGA_91_6829_01A_21H_1857_13	tumor	TCGA	78	male	White	LUAD	IB	cancer	smoker	lung tissue
TCGA_91_6830_01A_11H_1948_13	tumor	TCGA	65	female	White	LUAD	IIA	cancer	smoker	lung tissue
TCGA_91_6831_01A_11H_1857_13	tumor	TCGA	66	male	White	LUAD	IB	cancer	NS	lung tissue
TCGA_91_6835_01A_11H_1857_13	tumor	TCGA	81	female	White	LUAD	IA	cancer	smoker	lung tissue
TCGA_91_6835_11A_01H_2169_13	control	TCGA	81	female	White	LUAD	IA	normal	smoker	lung tissue
TCGA_91_6836_01A_21H_1857_13	tumor	TCGA	52	female	White	LUAD	IB	cancer	smoker	lung tissue
TCGA_91_6836_11A_01H_2169_13	control	TCGA	52	female	White	LUAD	IB	normal	smoker	lung tissue
TCGA_91_6840_01A_11H_1948_13	tumor	TCGA	59	female	White	LUAD	IA	cancer	smoker	lung tissue
TCGA_91_6847_01A_11H_1948_13	tumor	TCGA	62	female	White	LUAD	IB	cancer	NS	lung tissue
TCGA_91_6848_01A_11H_1948_13	tumor	TCGA	59	male	White	LUAD	IIIA	cancer	NS	lung tissue
TCGA_91_6849_01A_11H_1948_13	tumor	TCGA	75	female	Black	LUAD	IIIA	cancer	smoker	lung tissue
TCGA_91_7771_01A_11H_2169_13	tumor	TCGA	62	male	White	LUAD	IIB	cancer	smoker	lung tissue
TCGA_91_8496_01A_11H_2402_13	tumor	TCGA	63	female	White	LUAD	IB	cancer	NS	lung tissue
TCGA_91_8497_01A_11H_2402_13	tumor	TCGA	75	female	White	LUAD	IA	cancer	NS	lung tissue
TCGA_91_8499_01A_11H_2402_13	tumor	TCGA	76	female	White	LUAD	IA	cancer	smoker	lung tissue
TCGA_91_A4BC_01A_11R_A24G_13	tumor	TCGA	59	male	White	LUAD	IIA	cancer	smoker	lung tissue
TCGA_91_A4BD_01A_11R_A24G_13	tumor	TCGA	78	male	White	LUAD	IIA	cancer	NS	lung tissue
TCGA_92_7340_01A_21H_2044_13	tumor	TCGA	45	female	White	LUSC	IIA	cancer	smoker	lung tissue
TCGA_92_7340_11A_01H_2044_13	control	TCGA	45	female	White	LUSC	IIA	normal	smoker	lung tissue
TCGA_92_7341_01A_31H_2044_13	tumor	TCGA	71	male	White	LUSC	IB	cancer	smoker	lung tissue
TCGA_92_7341_11A_01H_2044_13	control	TCGA	71	male	White	LUSC	IB	normal	smoker	lung tissue
TCGA_92_8063_01A_11H_2246_13	tumor	TCGA	52	male	White	LUSC	IIIA	cancer	smoker	lung tissue
TCGA_92_8064_01A_11H_2246_13	tumor	TCGA	58	male	White	LUSC	NA	cancer	smoker	lung tissue
TCGA_92_8065_01A_11H_2246_13	tumor	TCGA	74	female	White	LUSC	IIB	cancer	smoker	lung tissue
TCGA_93_7347_01A_11H_2186_13	tumor	TCGA	76	female	White	LUAD	IA	cancer	smoker	lung tissue
TCGA_93_7348_01A_21H_2038_13	tumor	TCGA	75	female	White	LUAD	IA	cancer	smoker	lung tissue
TCGA_93_7348_11A_01H_2038_13	control	TCGA	75	female	White	LUAD	IA	normal	smoker	lung tissue
TCGA_93_8067_01A_11H_2286_13	tumor	TCGA	77	male	asian	LUAD	IB	cancer	smoker	lung tissue
TCGA_93_A4JN_01A_11H_A24S_13	tumor	TCGA	71	male	White	LUAD	IV	cancer	smoker	lung tissue
TCGA_93_A4JO_01A_21H_A24S_13	tumor	TCGA	70	male	White	LUAD	IA	cancer	smoker	lung tissue
TCGA_93_A4JP_01A_11H_A24S_13	tumor	TCGA	64	male	asian	LUAD	IV	cancer	NS	lung tissue
TCGA_93_A4JQ_01A_11H_A24S_13	tumor	TCGA	49	male	White	LUAD	IA	cancer	NS	lung tissue
TCGA_94_7033_01A_11H_1948_13	tumor	TCGA	73	male	White	LUSC	IB	cancer	smoker	lung tissue
TCGA_94_7557_01A_11H_2124_13	tumor	TCGA	73	male	Black	LUSC	IB	cancer	NS	lung tissue
TCGA_94_7943_01A_11H_2186_13	tumor	TCGA	80	male	White	LUSC	IA	cancer	smoker	lung tissue
TCGA_94_8035_01A_11H_2246_13	tumor	TCGA	64	male	White	LUSC	IIB	cancer	smoker	lung tissue
TCGA_94_8490_01A_11H_2325_13	tumor	TCGA	70	male	White	LUSC	IIB	cancer	NS	lung tissue
TCGA_94_8491_01A_11H_2325_13	tumor	TCGA	73	male	White	LUSC	IIA	cancer	smoker	lung tissue
TCGA_94_A4VJ_01A_11H_A25B_13	tumor	TCGA	71	female	White	LUSC	IA	cancer	smoker	lung tissue
TCGA_94_A5I4_01A_11H_A26V_13	tumor	TCGA	61	male	White	LUSC	IIA	cancer	smoker	lung tissue
TCGA_94_A5I6_01A_21H_A27R_13	tumor	TCGA	62	male	White	LUSC	IIB	cancer	smoker	lung tissue
TCGA_95_7039_01A_11H_1948_13	tumor	TCGA	54	female	White	LUAD	IIB	cancer	smoker	lung tissue
TCGA_95_7043_01A_11H_1948_13	tumor	TCGA	63	female	White	LUAD	IA	cancer	smoker	lung tissue
TCGA_95_7562_01A_11H_2240_13	tumor	TCGA	71	male	Black	LUAD	IIA	cancer	smoker	lung tissue
TCGA_95_7567_01A_11H_2065_13	tumor	TCGA	61	male	White	LUAD	IIB	cancer	NS	lung tissue
TCGA_95_7944_01A_11H_2186_13	tumor	TCGA	71	male	White	LUAD	IA	cancer	smoker	lung tissue
TCGA_95_7947_01A_11H_2186_13	tumor	TCGA	67	male	White	LUAD	IA	cancer	smoker	lung tissue
TCGA_95_7948_01A_11H_2186_13	tumor	TCGA	42	female	White	LUAD	IB	cancer	smoker	lung tissue
TCGA_95_8039_01A_11H_2240_13	tumor	TCGA	72	male	White	LUAD	IA	cancer	NS	lung tissue
TCGA_95_8494_01A_11H_2325_13	tumor	TCGA	67	male	White	LUAD	IIA	cancer	NS	lung tissue
TCGA_95_A4VK_01A_11H_A263_13	tumor	TCGA	74	female	White	LUAD	IIIA	cancer	smoker	lung tissue
TCGA_95_A4VN_01A_11H_A263_13	tumor	TCGA	62	female	White	LUAD	IIA	cancer	smoker	lung tissue
TCGA_95_A4VP_01A_21H_A263_13	tumor	TCGA	66	female	White	LUAD	IIIA	cancer	smoker	lung tissue
TCGA_96_7544_01A_11H_2044_13	tumor	TCGA	83	male	White	LUSC	IIB	cancer	smoker	lung tissue
TCGA_96_7545_01A_21H_2044_13	tumor	TCGA	73	male	White	LUSC	IA	cancer	smoker	lung tissue
TCGA_96_8169_01A_11H_2295_13	tumor	TCGA	67	female	White	LUSC	IA	cancer	smoker	lung tissue
TCGA_96_8170_01A_11H_2295_13	tumor	TCGA	75	female	White	LUSC	IIA	cancer	smoker	lung tissue
TCGA_96_A4JK_01A_11H_A25B_13	tumor	TCGA	65	male	White	LUSC	IIA	cancer	smoker	lung tissue
TCGA_96_A4JL_01A_11H_A25B_13	tumor	TCGA	78	female	asian	LUSC	IIA	cancer	NS	lung tissue
TCGA_97_7546_01A_11H_2038_13	tumor	TCGA	76	female	White	LUAD	IA	cancer	smoker	lung tissue
TCGA_97_7547_01A_11H_2038_13	tumor	TCGA	67	female	White	LUAD	IB	cancer	smoker	lung tissue
TCGA_97_7552_01A_11H_2038_13	tumor	TCGA	70	male	White	LUAD	IB	cancer	smoker	lung tissue
TCGA_97_7553_01A_21H_2038_13	tumor	TCGA	58	female	White	LUAD	IA	cancer	smoker	lung tissue
TCGA_97_7554_01A_11H_2038_13	tumor	TCGA	83	female	White	LUAD	IIIA	cancer	smoker	lung tissue
TCGA_97_7937_01A_11H_2169_13	tumor	TCGA	65	male	White	LUAD	IB	cancer	smoker	lung tissue
TCGA_97_7938_01A_11H_2169_13	tumor	TCGA	76	female	White	LUAD	IA	cancer	smoker	lung tissue
TCGA_97_7941_01A_11H_2186_13	tumor	TCGA	72	female	White	LUAD	IA	cancer	smoker	lung tissue
TCGA_97_8171_01A_11H_2286_13	tumor	TCGA	81	male	asian	LUAD	IV	cancer	smoker	lung tissue
TCGA_97_8172_01A_11H_2286_13	tumor	TCGA	75	female	White	LUAD	IB	cancer	smoker	lung tissue
TCGA_97_8174_01A_11H_2286_13	tumor	TCGA	67	male	White	LUAD	IIA	cancer	smoker	lung tissue
TCGA_97_8175_01A_11H_2286_13	tumor	TCGA	55	female	White	LUAD	IB	cancer	NS	lung tissue
TCGA_97_8176_01A_11H_2402_13	tumor	TCGA	63	male	White	LUAD	IIIA	cancer	smoker	lung tissue
TCGA_97_8177_01A_11H_2286_13	tumor	TCGA	59	female	White	LUAD	IB	cancer	NS	lung tissue
TCGA_97_8179_01A_11H_2286_13	tumor	TCGA	72	male	White	LUAD	IA	cancer	smoker	lung tissue
TCGA_97_8547_01A_11H_2402_13	tumor	TCGA	78	female	NA	LUAD	IIIA	cancer	NS	lung tissue
TCGA_97_8552_01A_11H_2402_13	tumor	TCGA	55	female	White	LUAD	I	cancer	NS	lung tissue
TCGA_97_A4LX_01A_11H_A24S_13	tumor	TCGA	81	male	White	LUAD	IB	cancer	smoker	lung tissue
TCGA_97_A4M0_01A_11H_A24S_13	tumor	TCGA	60	female	White	LUAD	IB	cancer	smoker	lung tissue
TCGA_97_A4M1_01A_11H_A24S_13	tumor	TCGA	52	female	White	LUAD	IA	cancer	smoker	lung tissue
TCGA_97_A4M2_01A_12H_A24S_13	tumor	TCGA	66	male	White	LUAD	IA	cancer	smoker	lung tissue
TCGA_97_A4M3_01A_11H_A24S_13	tumor	TCGA	69	female	White	LUAD	IA	cancer	smoker	lung tissue
TCGA_97_A4M5_01A_11H_A24S_13	tumor	TCGA	83	male	White	LUAD	IA	cancer	smoker	lung tissue
TCGA_97_A4M6_01A_11H_A24S_13	tumor	TCGA	45	female	White	LUAD	IA	cancer	NS	lung tissue
TCGA_97_A4M7_01A_11H_A24S_13	tumor	TCGA	74	male	White	LUAD	IA	cancer	smoker	lung tissue
TCGA_98_7454_01A_11H_2044_13	tumor	TCGA	73	male	White	LUSC	IB	cancer	smoker	lung tissue
TCGA_98_8020_01A_11H_2246_13	tumor	TCGA	56	female	Black	LUSC	IIIA	cancer	NS	lung tissue
TCGA_98_8021_01A_11H_2246_13	tumor	TCGA	75	female	White	LUSC	IA	cancer	smoker	lung tissue
TCGA_98_8022_01A_11H_2246_13	tumor	TCGA	61	male	White	LUSC	IA	cancer	smoker	lung tissue
TCGA_98_8023_01A_11H_2246_13	tumor	TCGA	70	male	White	LUSC	IIIA	cancer	smoker	lung tissue
TCGA_98_A538_01A_11H_A263_13	tumor	TCGA	67	male	White	LUSC	IIB	cancer	smoker	lung tissue
TCGA_98_A539_01A_31H_A263_13	tumor	TCGA	63	male	White	LUSC	IIB	cancer	smoker	lung tissue
TCGA_98_A53A_01A_11H_A263_13	tumor	TCGA	70	male	Black	LUSC	IB	cancer	smoker	lung tissue
TCGA_98_A53B_01A_11H_A263_13	tumor	TCGA	69	male	White	LUSC	IB	cancer	smoker	lung tissue
TCGA_98_A53C_01A_11H_A263_13	tumor	TCGA	77	female	White	LUSC	IA	cancer	smoker	lung tissue
TCGA_98_A53D_01A_32H_A263_13	tumor	TCGA	68	male	White	LUSC	IIB	cancer	smoker	lung tissue
TCGA_98_A53H_01A_12H_A263_13	tumor	TCGA	76	female	White	LUSC	IA	cancer	smoker	lung tissue
TCGA_98_A53I_01A_31H_A263_13	tumor	TCGA	64	male	White	LUSC	IIA	cancer	smoker	lung tissue
TCGA_98_A53J_01A_11H_A26V_13	tumor	TCGA	77	male	White	LUSC	IB	cancer	smoker	lung tissue
TCGA_99_7458_01A_11H_2038_13	tumor	TCGA	74	female	White	LUAD	IIIA	cancer	smoker	lung tissue
TCGA_99_8025_01A_11H_2240_13	tumor	TCGA	72	female	Black	LUAD	IIIA	cancer	smoker	lung tissue
TCGA_99_8028_01A_11H_2240_13	tumor	TCGA	50	female	Black	LUAD	IA	cancer	smoker	lung tissue
TCGA_99_8032_01A_11H_2240_13	tumor	TCGA	61	male	White	LUAD	IA	cancer	smoker	lung tissue
TCGA_99_8033_01A_11H_2240_13	tumor	TCGA	74	female	White	LUAD	IV	cancer	NS	lung tissue
TCGA_99_AA5R_01A_11H_A39B_13	tumor	TCGA	70	female	Black	LUAD	IA	cancer	smoker	lung tissue
TCGA_J1_A4AH_01A_31R_A24G_13	tumor	TCGA	70	male	White	LUSC	IIA	cancer	smoker	lung tissue
TCGA_J2_8192_01A_11H_2240_13	tumor	TCGA	65	female	White	LUAD	IIA	cancer	NS	lung tissue
TCGA_J2_8194_01A_11H_2240_13	tumor	TCGA	69	female	White	LUAD	IIB	cancer	smoker	lung tissue
TCGA_J2_A4AD_01A_11R_A24G_13	tumor	TCGA	61	female	White	LUAD	IA	cancer	smoker	lung tissue
TCGA_J2_A4AE_01A_21R_A24G_13	tumor	TCGA	77	female	White	LUAD	IA	cancer	NS	lung tissue
TCGA_J2_A4AG_01A_11H_A24G_13	tumor	TCGA	66	female	White	LUAD	IA	cancer	smoker	lung tissue
TCGA_L3_A4E7_01A_11R_A25B_13	tumor	TCGA	71	male	White	LUSC	IB	cancer	smoker	lung tissue
TCGA_L3_A524_01A_11H_A263_13	tumor	TCGA	45	female	White	LUSC	IIB	cancer	smoker	lung tissue
TCGA_L4_A4E5_01A_11H_A24S_13	tumor	TCGA	48	female	White	LUAD	I	cancer	smoker	lung tissue
TCGA_L4_A4E6_01A_11R_A24G_13	tumor	TCGA	67	male	White	LUAD	IA	cancer	smoker	lung tissue
TCGA_L9_A443_01A_12H_A24G_13	tumor	TCGA	63	female	White	LUAD	IA	cancer	smoker	lung tissue
TCGA_L9_A444_01A_21H_A24G_13	tumor	TCGA	60	female	White	LUAD	IA	cancer	smoker	lung tissue
TCGA_L9_A50W_01A_12H_A39B_13	tumor	TCGA	75	male	Black	LUAD	IIA	cancer	smoker	lung tissue
TCGA_L9_A5IP_01A_21H_A39B_13	tumor	TCGA	40	female	Black	LUAD	IV	cancer	NS	lung tissue
TCGA_L9_A743_01A_43H_A39B_13	tumor	TCGA	56	male	Black	LUAD	IIA	cancer	smoker	lung tissue
TCGA_L9_A7SV_01A_11H_A39B_13	tumor	TCGA	69	male	Black	LUAD	IIA	cancer	smoker	lung tissue
TCGA_L9_A8F4_01A_11H_A39B_13	tumor	TCGA	64	female	Black	LUAD	IB	cancer	smoker	lung tissue
TCGA_LA_A446_01A_21H_A25B_13	tumor	TCGA	68	male	White	LUSC	IA	cancer	smoker	lung tissue
TCGA_LA_A7SW_01A_11H_A404_13	tumor	TCGA	71	male	Black	LUSC	IIIA	cancer	smoker	lung tissue
TCGA_MF_A522_01A_11H_A263_13	tumor	TCGA	54	male	White	LUSC	IB	cancer	smoker	lung tissue
TCGA_MN_A4N1_01A_11H_A24S_13	tumor	TCGA	60	male	Black	LUAD	IIA	cancer	NS	lung tissue
TCGA_MN_A4N4_01A_12H_A24S_13	tumor	TCGA	57	male	White	LUAD	IA	cancer	NS	lung tissue
TCGA_MN_A4N5_01A_11H_A24S_13	tumor	TCGA	63	male	White	LUAD	IA	cancer	NS	lung tissue
TCGA_MP_A4SV_01A_11H_A24S_13	tumor	TCGA	67	male	NA	LUAD	IB	cancer	smoker	lung tissue
TCGA_MP_A4SW_01A_21H_A24S_13	tumor	TCGA	53	male	White	LUAD	IIB	cancer	smoker	lung tissue
TCGA_MP_A4SY_01A_21H_A24S_13	tumor	TCGA	61	male	White	LUAD	IIB	cancer	smoker	lung tissue
TCGA_MP_A4T2_01A_11H_A24S_13	tumor	TCGA	71	male	White	LUAD	IA	cancer	smoker	lung tissue
TCGA_MP_A4T4_01A_11H_A263_13	tumor	TCGA	68	female	White	LUAD	IIB	cancer	smoker	lung tissue
TCGA_MP_A4T6_01A_32H_A263_13	tumor	TCGA	76	female	White	LUAD	IIIA	cancer	smoker	lung tissue
TCGA_MP_A4T7_01A_11H_A24S_13	tumor	TCGA	75	female	NA	LUAD	IV	cancer	smoker	lung tissue
TCGA_MP_A4T8_01A_11H_A24S_13	tumor	TCGA	68	male	NA	LUAD	IIIA	cancer	smoker	lung tissue
TCGA_MP_A4T9_01A_11H_A24S_13	tumor	TCGA	54	female	White	LUAD	IIIA	cancer	smoker	lung tissue
TCGA_MP_A4TA_01A_21H_A24S_13	tumor	TCGA	75	female	White	LUAD	IA	cancer	smoker	lung tissue
TCGA_MP_A4TC_01A_11H_A24S_13	tumor	TCGA	77	male	White	LUAD	IIIA	cancer	smoker	lung tissue
TCGA_MP_A4TD_01A_32H_A263_13	tumor	TCGA	71	male	White	LUAD	IIIA	cancer	smoker	lung tissue
TCGA_MP_A4TE_01A_22H_A263_13	tumor	TCGA	56	male	White	LUAD	IIA	cancer	smoker	lung tissue
TCGA_MP_A4TF_01A_11H_A263_13	tumor	TCGA	58	female	White	LUAD	IIA	cancer	smoker	lung tissue
TCGA_MP_A4TH_01A_31H_A263_13	tumor	TCGA	70	female	White	LUAD	IA	cancer	smoker	lung tissue
TCGA_MP_A4TI_01A_21H_A24S_13	tumor	TCGA	72	male	White	LUAD	IIA	cancer	smoker	lung tissue
TCGA_MP_A4TJ_01A_51H_A263_13	tumor	TCGA	62	female	NA	LUAD	IA	cancer	NS	lung tissue
TCGA_MP_A4TK_01A_11H_A24S_13	tumor	TCGA	56	female	NA	LUAD	IIB	cancer	smoker	lung tissue
TCGA_MP_A5C7_01A_11H_A263_13	tumor	TCGA	76	female	White	LUAD	IB	cancer	smoker	lung tissue
TCGA_NC_A5HD_01A_11H_A26V_13	tumor	TCGA	79	male	White	LUSC	IIB	cancer	smoker	lung tissue
TCGA_NC_A5HE_01A_11H_A26V_13	tumor	TCGA	60	male	White	LUSC	IIB	cancer	smoker	lung tissue
TCGA_NC_A5HF_01A_11H_A26V_13	tumor	TCGA	74	male	White	LUSC	IIIB	cancer	NS	lung tissue
TCGA_NC_A5HG_01A_11H_A26V_13	tumor	TCGA	59	male	White	LUSC	IIIA	cancer	smoker	lung tissue
TCGA_NC_A5HH_01A_11H_A26V_13	tumor	TCGA	53	male	White	LUSC	IA	cancer	smoker	lung tissue
TCGA_NC_A5HI_01A_11H_A26V_13	tumor	TCGA	68	female	White	LUSC	IB	cancer	smoker	lung tissue
TCGA_NC_A5HJ_01A_11H_A26V_13	tumor	TCGA	59	male	White	LUSC	IIB	cancer	smoker	lung tissue
TCGA_NC_A5HK_01A_11H_A26V_13	tumor	TCGA	58	female	White	LUSC	IIB	cancer	smoker	lung tissue
TCGA_NC_A5HL_01A_11H_A26V_13	tumor	TCGA	73	male	White	LUSC	IIA	cancer	smoker	lung tissue
TCGA_NC_A5HM_01A_12H_A26V_13	tumor	TCGA	76	male	White	LUSC	IB	cancer	smoker	lung tissue
TCGA_NC_A5HN_01A_11H_A26V_13	tumor	TCGA	77	male	White	LUSC	IIA	cancer	smoker	lung tissue
TCGA_NC_A5HO_01A_11H_A26V_13	tumor	TCGA	70	female	White	LUSC	IIIA	cancer	smoker	lung tissue
TCGA_NC_A5HP_01A_11H_A26V_13	tumor	TCGA	69	male	White	LUSC	IV	cancer	smoker	lung tissue
TCGA_NC_A5HQ_01A_11H_A26V_13	tumor	TCGA	70	male	White	LUSC	IIIA	cancer	NS	lung tissue
TCGA_NC_A5HR_01A_21H_A26V_13	tumor	TCGA	75	female	White	LUSC	IIA	cancer	smoker	lung tissue
TCGA_NC_A5HT_01A_11H_A26V_13	tumor	TCGA	69	male	White	LUSC	IIIA	cancer	smoker	lung tissue
TCGA_NJ_A4YF_01A_12H_A263_13	tumor	TCGA	50	female	Black	LUAD	IA	cancer	smoker	lung tissue
TCGA_NJ_A4YG_01A_22H_A263_13	tumor	TCGA	65	male	White	LUAD	IB	cancer	smoker	lung tissue
TCGA_NJ_A4YI_01A_11H_A263_13	tumor	TCGA	87	female	White	LUAD	IIIA	cancer	smoker	lung tissue
TCGA_NJ_A4YP_01A_11H_A263_13	tumor	TCGA	52	male	White	LUAD	IB	cancer	smoker	lung tissue
TCGA_NJ_A4YQ_01A_11H_A263_13	tumor	TCGA	69	female	White	LUAD	IA	cancer	smoker	lung tissue
TCGA_NJ_A55A_01A_11H_A263_13	tumor	TCGA	76	female	White	LUAD	IB	cancer	smoker	lung tissue
TCGA_NJ_A55O_01A_11H_A263_13	tumor	TCGA	56	female	White	LUAD	IIA	cancer	smoker	lung tissue
TCGA_NJ_A55R_01A_11H_A263_13	tumor	TCGA	67	male	White	LUAD	IA	cancer	smoker	lung tissue
TCGA_NJ_A7XG_01A_12H_A39B_13	tumor	TCGA	49	male	Black	LUAD	IIIA	cancer	NS	lung tissue
TCGA_NK_A5CR_01A_11H_A26V_13	tumor	TCGA	77	male	NA	LUSC	IB	cancer	smoker	lung tissue
TCGA_NK_A5CT_01A_31H_A26V_13	tumor	TCGA	70	male	White	LUSC	IA	cancer	smoker	lung tissue
TCGA_NK_A5CX_01A_11H_A26V_13	tumor	TCGA	73	male	White	LUSC	IIA	cancer	smoker	lung tissue
TCGA_NK_A5D1_01A_11H_A26V_13	tumor	TCGA	57	male	White	LUSC	IIA	cancer	smoker	lung tissue
TCGA_NK_A7XE_01A_12H_A404_13	tumor	TCGA	66	male	Black	LUSC	IIIB	cancer	smoker	lung tissue
TCGA_O1_A52J_01A_11H_A263_13	tumor	TCGA	74	female	White	LUAD	IA	cancer	smoker	lung tissue
TCGA_O2_A52N_01A_11H_A26V_13	tumor	TCGA	78	male	White	LUSC	I	cancer	smoker	lung tissue
TCGA_O2_A52Q_01A_11H_A26V_13	tumor	TCGA	44	female	White	LUSC	III	cancer	smoker	lung tissue
TCGA_O2_A52S_01A_11H_A263_13	tumor	TCGA	57	female	White	LUSC	III	cancer	smoker	lung tissue
TCGA_O2_A52V_01A_31H_A263_13	tumor	TCGA	75	female	Black	LUSC	II	cancer	smoker	lung tissue
TCGA_O2_A52W_01A_11H_A26V_13	tumor	TCGA	63	male	Black	LUSC	I	cancer	smoker	lung tissue
TCGA_O2_A5IB_01A_11H_A27R_13	tumor	TCGA	71	female	White	LUSC	III	cancer	smoker	lung tissue
TCGA_S2_AA1A_01A_12H_A39B_13	tumor	TCGA	68	female	Black	LUAD	IA	cancer	smoker	lung tissue
TCGA_XC_AA0X_01A_32H_A404_13	tumor	TCGA	77	female	Black	LUSC	IA	cancer	smoker	lung tissue
