# Supplementary material for: Liquid biopsy diagnostics for non-small cell lung cancer via elucidation of tRNA signatures
Source: Commun Med (Lond). 2025 Aug 21;5:364. doi: 10.1038/s43856-025-01068-2 (PMC12370967; doi:10.1038/s43856-025-01068-2)
Supplement: Supplementary file 5 — Supplementary Data 2 [file 43856_2025_1068_MOESM5_ESM.xlsx]

## Sheet: Sheet1
Up-regulated Genes
	effectSize	effectSizeStandardError	effectSizePval	effectSizeFDR	tauSquared	numStudies	cochranesQ	heterogeneityPval	fisherStatUp	fisherPvalUp	fisherFDRUp	fisherStatDown	fisherPvalDown	fisherFDRDown
tRNA-Val-CAC-2-1	1.79868	0.264933	1.12772e-11	1.99606e-09	0.265163	5	19.0541	0.000766933	298.44	3.32165e-58	9.79887e-57	2.11216e-05	1	1
tRNA-Val-AAC-4-1	1.64118	0.276324	2.86186e-09	4.29837e-08	0.296418	5	22.0556	0.000195376	276.53	1.40488e-53	1.65776e-52	0.00906056	1	1
tRNA-Val-CAC-1-6	1.65111	0.279718	3.57492e-09	4.29837e-08	0.305508	5	22.5516	0.000155607	279.467	3.37311e-54	8.52915e-53	0.00941982	1	1
tRNA-Val-CAC-1-2	1.64784	0.279312	3.64293e-09	4.29837e-08	0.304427	5	22.4988	0.000159424	277.905	7.20267e-54	1.21893e-52	0.00928732	1	1
tRNA-Val-AAC-3-1	1.63909	0.276592	3.1035e-09	4.29837e-08	0.297166	5	22.1061	0.000190907	275.369	2.4681e-53	2.42696e-52	0.00905845	1	1
tRNA-Val-CAC-5-1	1.64693	0.279548	3.82927e-09	4.29837e-08	0.305086	5	22.5419	0.000156305	277.537	8.61422e-54	1.21893e-52	0.009394	1	1
tRNA-Val-CAC-1-7	1.64682	0.279525	3.8271e-09	4.29837e-08	0.305023	5	22.5382	0.000156565	277.457	8.95256e-54	1.21893e-52	0.00936741	1	1
tRNA-Val-AAC-1-3	1.64857	0.279193	3.53138e-09	4.29837e-08	0.30406	5	22.4715	0.000161441	277.774	7.67745e-54	1.21893e-52	0.00892435	1	1
tRNA-Val-AAC-1-2	1.64859	0.279198	3.53231e-09	4.29837e-08	0.304072	5	22.4721	0.000161393	277.774	7.67726e-54	1.21893e-52	0.00892264	1	1
tRNA-Val-AAC-1-1	1.65025	0.280227	3.8862e-09	4.29837e-08	0.306857	5	22.6301	0.000150095	278.146	6.40909e-54	1.21893e-52	0.00908942	1	1
tRNA-Val-CAC-4-1	1.64325	0.279552	4.1491e-09	4.29837e-08	0.305153	5	22.558	0.000155149	275.805	1.99705e-53	2.20924e-52	0.00938163	1	1
tRNA-Val-CAC-1-1	1.64701	0.280605	4.37122e-09	4.29837e-08	0.307926	5	22.7077	0.000144839	276.709	1.2875e-53	1.62777e-52	0.00938971	1	1
tRNA-Val-AAC-1-5	1.64555	0.280807	4.62678e-09	4.31021e-08	0.308474	5	22.742	0.000142576	275.495	2.32215e-53	2.41777e-52	0.00910236	1	1
tRNA-Val-CAC-1-4	1.64404	0.300634	4.53678e-08	4.01505e-07	0.364346	5	26.02	3.13524e-05	262.302	1.39971e-50	1.30394e-49	0.00929422	1	1
tRNA-Val-CAC-1-5	1.78867	0.336805	1.09217e-07	8.40492e-07	0.475368	5	31.5501	2.36402e-06	310.716	8.41827e-61	7.18429e-59	0.00936653	1	1
tRNA-Val-CAC-1-3	1.7861	0.336301	1.09011e-07	8.40492e-07	0.473761	5	31.4746	2.44944e-06	309.867	1.273e-60	7.18429e-59	0.00934715	1	1
tRNA-Val-AAC-1-4	1.7852	0.335936	1.07186e-07	8.40492e-07	0.472563	5	31.4102	2.52474e-06	309.368	1.62357e-60	7.18429e-59	0.00910121	1	1
tRNA-Leu-AAG-2-3	1.74462	0.399637	1.26818e-05	8.3136e-05	0.708867	5	46.0227	2.43615e-09	368.718	4.22531e-73	7.47881e-71	0.321341	0.999999	1
tRNA-Val-AAC-2-1	1.61685	0.385481	2.7364e-05	0.00017298	0.652099	5	42.9274	1.07131e-08	237.576	2.21168e-45	1.86413e-44	0.0445436	1	1
tRNA-Val-TAC-1-2	1.52817	0.409024	0.00018687	0.0010023	0.754036	5	50.2234	3.24318e-10	305.843	9.04041e-60	3.20031e-58	0.25898	1	1
tRNA-Val-AAC-6-1	0.474972	0.136687	0.000511066	0.00251274	0.0389202	5	7.02001	0.134835	48.0436	6.09385e-07	1.41923e-06	0.98305	0.999841	1
tRNA-Ala-TGC-5-1	0.447506	0.129819	0.000566526	0.00270568	0.031096	5	6.4222	0.169759	44.5488	2.62254e-06	5.95114e-06	1.10225	0.999731	1
tRNA-Ala-TGC-7-1	0.44695	0.129913	0.00058088	0.00270568	0.0312015	5	6.43048	0.169224	44.4665	2.71356e-06	6.07974e-06	1.1075	0.999726	1
tRNA-Val-TAC-1-1	1.41638	0.437732	0.00121331	0.00477234	0.875106	5	57.9396	7.85694e-12	238.965	1.13023e-45	1.00026e-44	0.32347	0.999999	1
tRNA-Ala-TGC-6-1	0.508143	0.157636	0.00126625	0.00487231	0.0666697	5	9.13911	0.0577149	52.5604	8.98443e-08	2.17842e-07	0.669054	0.999974	1
tRNA-Lys-CTT-3-1	0.922733	0.290182	0.00147354	0.00548084	0.351954	5	28.6731	9.10851e-06	116.99	2.06217e-20	1.0139e-19	0.122936	1	1
tRNA-Lys-CTT-2-5	0.879621	0.281187	0.00175858	0.00635243	0.327126	5	27.1738	1.83335e-05	114.468	6.6825e-20	3.03282e-19	0.150217	1	1
tRNA-Lys-CTT-2-2	0.881753	0.284631	0.0019491	0.00674138	0.336709	5	27.825	1.35339e-05	114.562	6.39437e-20	2.97843e-19	0.148513	1	1
tRNA-Lys-CTT-2-4	0.893906	0.289333	0.00200464	0.00674138	0.349898	5	28.6707	9.1188e-06	117.723	1.46548e-20	7.48807e-20	0.158485	1	1
tRNA-Lys-CTT-2-1	0.893767	0.289275	0.00200373	0.00674138	0.349737	5	28.66	9.16422e-06	117.7	1.48069e-20	7.48807e-20	0.158624	1	1
tRNA-Lys-CTT-2-3	0.880252	0.285104	0.00201861	0.00674138	0.338055	5	27.9246	1.29193e-05	114.401	6.89368e-20	3.05045e-19	0.149696	1	1
tRNA-Ala-TGC-1-1	0.42341	0.144006	0.00327975	0.0107503	0.0482928	5	7.76335	0.100642	42.043	7.36777e-06	1.60999e-05	1.28652	0.999461	1
tRNA-Glu-TTC-4-1	0.930123	0.320708	0.00372906	0.0120008	0.445768	5	35.4313	3.78782e-07	176.453	1.27565e-32	9.4079e-32	1.10906	0.999724	1
tRNA-Glu-TTC-4-2	0.793036	0.289266	0.00611505	0.0186614	0.351462	5	29.3027	6.78504e-06	124.698	5.61724e-22	3.01289e-21	1.15538	0.999668	1
tRNA-Asp-GTC-2-5	0.684276	0.262015	0.00901208	0.0237723	0.277725	5	24.7395	5.67561e-05	110.833	3.62456e-19	1.37379e-18	5.1132	0.883489	1
tRNA-Asp-GTC-2-1	0.68419	0.262061	0.00903299	0.0237723	0.277845	5	24.7485	5.65211e-05	110.831	3.62747e-19	1.37379e-18	5.1162	0.883282	1
tRNA-Asp-GTC-2-2	0.684195	0.262062	0.00903257	0.0237723	0.277847	5	24.7485	5.65193e-05	110.831	3.6272e-19	1.37379e-18	5.11617	0.883283	1
tRNA-Asp-GTC-2-3	0.68422	0.262039	0.00902428	0.0237723	0.277789	5	24.7443	5.66298e-05	110.831	3.62738e-19	1.37379e-18	5.11437	0.883408	1
tRNA-Asp-GTC-2-4	0.684227	0.262031	0.00902138	0.0237723	0.277769	5	24.7428	5.66699e-05	110.831	3.62774e-19	1.37379e-18	5.11374	0.883452	1
tRNA-Asp-GTC-2-9	0.683437	0.262655	0.00926717	0.0237723	0.279384	5	24.8621	5.36267e-05	110.826	3.63588e-19	1.37379e-18	5.16482	0.879899	1
tRNA-Asp-GTC-2-10	0.683664	0.26249	0.00919995	0.0237723	0.278956	5	24.8302	5.44227e-05	110.819	3.64792e-19	1.37379e-18	5.15183	0.880807	1
tRNA-Asp-GTC-2-8	0.683571	0.262211	0.00913525	0.0237723	0.278239	5	24.7785	5.57411e-05	110.761	3.74671e-19	1.37521e-18	5.13306	0.882114	1
tRNA-Asp-GTC-2-6	0.683658	0.261987	0.00906724	0.0237723	0.277661	5	24.7364	5.68374e-05	110.727	3.80709e-19	1.37521e-18	5.11986	0.883029	1
tRNA-Asp-GTC-2-7	0.683818	0.261788	0.0089986	0.0237723	0.27713	5	24.6951	5.79329e-05	110.549	4.13442e-19	1.46359e-18	5.1138	0.883447	1
tRNA-Asp-GTC-2-11	0.677387	0.25996	0.00916777	0.0237723	0.272469	5	24.3654	6.74713e-05	108.669	9.89474e-19	3.43406e-18	5.12124	0.882933	1
tRNA-Ala-AGC-5-1	0.376346	0.149251	0.0116835	0.0264853	0.0554815	5	8.34127	0.0798474	37.9683	3.84371e-05	7.81997e-05	1.66308	0.998331	1
tRNA-Ala-CGC-4-1	0.374244	0.14866	0.0118211	0.0264853	0.0546876	5	8.28039	0.0818306	37.67	4.33137e-05	8.71195e-05	1.65611	0.998361	1
tRNA-Cys-GCA-6-1	0.496804	0.201085	0.0134877	0.0298416	0.141627	5	14.9178	0.00487487	75.796	3.3295e-12	1.11193e-11	3.87302	0.952894	1
tRNA-Gly-CCC-2-1	0.773488	0.314025	0.0137726	0.0300957	0.424829	5	34.5408	5.77181e-07	127.03	1.8826e-22	1.04131e-21	5.23351	0.875043	1
tRNA-Asp-GTC-3-1	0.675361	0.278649	0.0153635	0.033094	0.322269	5	28.0409	1.22369e-05	115.144	4.87659e-20	2.33286e-19	6.28793	0.79052	1
tRNA-Val-CAC-3-1	0.720775	0.336352	0.0321194	0.0639744	0.498971	5	40.2616	3.82139e-08	146.251	2.1982e-26	1.2551e-25	3.56486	0.96485	1
tRNA-Ala-AGC-2-1	0.23274	0.108639	0.0321679	0.0639744	0.0112769	5	4.89634	0.2981	23.6582	0.00856106	0.0157845	2.63561	0.988749	1
tRNA-Gly-CCC-2-2	0.643007	0.309551	0.0377809	0.0726872	0.411973	5	34.0234	7.37009e-07	93.5365	1.06247e-15	3.61649e-15	5.58793	0.848614	1
tRNA-Ala-AGC-2-2	0.226075	0.111664	0.0429091	0.0816656	0.0138309	5	5.09961	0.277228	23.1713	0.0101315	0.0182988	2.78919	0.985959	1
tRNA-Ala-AGC-7-1	0.236478	0.120662	0.0500143	0.0941759	0.0221558	5	5.75909	0.217876	24.0343	0.00750992	0.0142931	2.83013	0.985144	1
tRNA-Gly-TCC-2-5	0.72922	0.432118	0.0914981	0.159577	0.862143	5	63.8695	4.45199e-13	151.586	1.75792e-27	1.11336e-26	12.0072	0.284573	0.493817
tRNA-Gly-TCC-2-4	0.729152	0.432164	0.0915624	0.159577	0.862338	5	63.8822	4.42424e-13	151.585	1.75903e-27	1.11336e-26	12.0145	0.284085	0.493817
tRNA-Gly-TCC-2-3	0.729088	0.432206	0.0916224	0.159577	0.862519	5	63.8941	4.39981e-13	151.584	1.76016e-27	1.11336e-26	12.0213	0.283631	0.493817
tRNA-Gly-TCC-2-2	0.729015	0.432255	0.0916918	0.159577	0.86273	5	63.9079	4.36984e-13	151.582	1.76124e-27	1.11336e-26	12.0293	0.283103	0.493817
tRNA-Gly-TCC-2-6	0.728407	0.432251	0.0919597	0.159577	0.86272	5	63.91	4.3654e-13	151.46	1.86589e-27	1.13884e-26	12.0378	0.282534	0.493817
tRNA-Gly-TCC-2-1	0.714531	0.428701	0.0955676	0.164228	0.847592	5	62.972	6.87894e-13	146.477	1.97567e-26	1.16565e-25	12.0531	0.28152	0.493817
tRNA-Ser-GCT-1-1	0.735592	0.495465	0.137637	0.224163	1.15875	5	86.7054	0	234.543	9.57467e-45	7.70325e-44	14.1723	0.165277	0.30473
tRNA-Lys-CTT-4-1	0.482338	0.327143	0.140375	0.225877	0.468566	5	38.5343	8.69299e-08	74.6127	5.65929e-12	1.85499e-11	9.44769	0.490207	0.767847
tRNA-Ser-GCT-4-2	0.691354	0.485802	0.154702	0.246686	1.11135	5	83.2952	0	215.096	1.13497e-40	8.73434e-40	15.674	0.109352	0.210383
tRNA-Lys-CTT-11-1	0.369882	0.272578	0.174788	0.276228	0.308131	5	27.5105	1.5672e-05	48.1536	5.81858e-07	1.37318e-06	5.41389	0.861873	1
tRNA-Lys-CTT-7-1	0.35968	0.27465	0.190332	0.292946	0.313764	5	27.9427	1.28109e-05	47.7749	6.82256e-07	1.5683e-06	5.79001	0.832586	1
tRNA-Lys-CTT-1-1	0.427639	0.330313	0.195442	0.295668	0.479135	5	39.463	5.58926e-08	65.5394	3.19566e-10	1.01006e-09	10.3126	0.413509	0.659379
tRNA-Lys-CTT-1-2	0.411103	0.322729	0.202722	0.304083	0.454689	5	37.7974	1.23373e-07	62.6208	1.15295e-09	3.45886e-09	10.3397	0.411216	0.659379
Down-regulated Genes
	effectSize	effectSizeStandardError	effectSizePval	effectSizeFDR	tauSquared	numStudies	cochranesQ	heterogeneityPval	fisherStatUp	fisherPvalUp	fisherFDRUp	fisherStatDown	fisherPvalDown	fisherFDRDown
tRNA-Lys-TTT-3-5	-0.5998	0.0933785	1.33e-10	6.94e-09	0	5	2.01968	0.732139	0.160259	1	1	63.6764	7.26e-10	5.14e-09
tRNA-Lys-TTT-3-2	-0.594319	0.0933564	1.94e-10	6.94e-09	0	5	2.05796	0.7251	0.167745	1	1	62.9083	1.02e-09	6.91e-09
tRNA-Lys-TTT-3-4	-0.594156	0.0933551	1.96e-10	6.94e-09	0	5	1.99647	0.736409	0.166363	1	1	62.8249	1.05e-09	6.91e-09
tRNA-Lys-TTT-3-3	-0.56531	0.0932301	1.33e-09	3.37e-08	0	5	2.34622	0.672367	0.234005	1	1	58.9578	5.7e-09	3.48e-08
tRNA-Lys-TTT-3-1	-0.619539	0.093494	3.44e-11	3.04e-09	0	5	1.64525	0.800638	0.122908	1	1	66.3414	2.24e-10	1.65e-09
tRNA-Lys-TTT-5-1	-0.576639	0.0932418	6.24e-10	1.84e-08	0	5	2.11103	0.715345	0.21489	1	1	60.2717	3.22e-09	2.04e-08
tRNA-His-GTG-1-6	-1.70061	0.358387	2.08e-06	1.42e-05	0.551999	5	36.2361	2.59e-07	0.000800581	1	1	257.214	1.65e-49	1.49e-47
tRNA-His-GTG-1-5	-1.70037	0.358348	2.08e-06	1.42e-05	0.551869	5	36.2307	2.59e-07	0.000800846	1	1	257.172	1.68e-49	1.49e-47
tRNA-Lys-TTT-4-1	-0.612138	0.1282	1.8e-06	1.33e-05	0.0291061	5	6.26101	0.180485	0.912575	0.999887	1	74.7199	5.39e-12	4.34e-11
tRNA-Glu-TTC-1-1	-0.266268	0.204376	0.192632	0.293929	0.14767	5	15.5683	0.0036567	8.5886	0.57154	0.796555	35.7499	9.29e-05	0.000357562
tRNA-Glu-TTC-1-2	-0.267785	0.203876	0.189025	0.292946	0.146672	5	15.4899	0.00378591	8.50995	0.579154	0.800862	35.7996	9.11e-05	0.000357562
tRNA-Asp-GTC-1-1	-0.215005	0.162847	0.186739	0.292503	0.0753176	5	9.93538	0.0415303	5.19786	0.877575	1	26.4546	0.00317459	0.00952376
tRNA-Ile-AAT-5-3	-0.320216	0.214551	0.135569	0.224163	0.168962	5	17.19	0.00177537	5.9149	0.822361	1	45.6291	1.67e-06	8.47e-06
tRNA-Ile-AAT-1-1	-0.320936	0.216393	0.138044	0.224163	0.172823	5	17.4846	0.00155574	5.97756	0.817145	1	45.8975	1.5e-06	8.03e-06
tRNA-Ile-AAT-2-1	-0.246527	0.164417	0.13377	0.223371	0.0783405	5	10.2378	0.0366074	5.52022	0.853835	1	33.7838	0.000200932	0.000756701
tRNA-Ile-AAT-5-2	-0.321404	0.213927	0.132994	0.223371	0.167656	5	17.089	0.0018575	5.86155	0.826758	1	45.6795	1.64e-06	8.47e-06
tRNA-Ile-AAT-5-4	-0.325996	0.204785	0.111407	0.189607	0.149109	5	15.6721	0.00349225	5.49742	0.855575	1	45.2823	1.93e-06	9.51e-06
tRNA-Ile-AAT-4-1	-0.283452	0.161333	0.0789285	0.144024	0.073493	5	9.84004	0.0432101	4.71355	0.909473	1	36.7473	6.26e-05	0.00025175
tRNA-Ile-AAT-5-5	-0.368235	0.207778	0.0763532	0.140776	0.154812	5	16.0618	0.00293737	4.6925	0.910751	1	49.667	3.07e-07	1.75e-06
tRNA-Ile-AAT-3-1	-0.27646	0.132278	0.036618	0.071224	0.0345772	5	6.74773	0.149836	3.90367	0.951588	1	29.9565	0.000870798	0.00314554
tRNA-Glu-TTC-2-1	-0.389637	0.185493	0.0356809	0.0701724	0.11112	5	12.662	0.0130512	2.77823	0.986172	1	43.0393	4.89e-06	2.22e-05
tRNA-Glu-TTC-2-2	-0.431992	0.189407	0.0225624	0.0459027	0.117601	5	13.1141	0.0107315	2.34897	0.992899	1	46.2739	1.28e-06	7.08e-06
tRNA-Ala-TGC-2-1	-0.337609	0.147701	0.0222683	0.0458313	0.0540106	5	8.29931	0.0812095	3.28487	0.973903	1	42.2937	6.65e-06	2.87e-05
tRNA-Ala-CGC-1-1	-0.340237	0.146439	0.0201572	0.0419745	0.0523094	5	8.16345	0.085771	3.23834	0.975246	1	42.3268	6.56e-06	2.87e-05
tRNA-Ala-CGC-2-1	-0.337963	0.144944	0.0197178	0.0415483	0.0503555	5	8.00987	0.0912173	3.22861	0.97552	1	41.9004	7.81e-06	3.29e-05
tRNA-Ala-TGC-3-1	-0.349193	0.144292	0.0155186	0.033094	0.0494714	5	7.93716	0.0939075	3.07433	0.97962	1	43.0824	4.81e-06	2.22e-05
tRNA-Ala-TGC-3-2	-0.355064	0.140457	0.0114742	0.0263758	0.044555	5	7.54678	0.109664	2.87414	0.984233	1	43.0951	4.78e-06	2.22e-05
tRNA-His-GTG-1-1	-1.13685	0.445011	0.0106291	0.025019	0.909546	5	63.222	6.09e-13	0.820537	0.999931	1	151.204	2.11e-27	1.99e-26
tRNA-His-GTG-1-7	-1.13653	0.445183	0.0106817	0.025019	0.910313	5	63.2725	5.95e-13	0.823687	0.99993	1	151.161	2.15e-27	1.99e-26
tRNA-His-GTG-1-3	-1.13629	0.445108	0.0106849	0.025019	0.909986	5	63.2553	6e-13	0.82356	0.99993	1	151.116	2.2e-27	1.99e-26
tRNA-His-GTG-1-4	-1.13621	0.445093	0.010688	0.025019	0.909922	5	63.2526	6e-13	0.823939	0.99993	1	151.095	2.22e-27	1.99e-26
tRNA-His-GTG-1-9	-1.13647	0.445199	0.0106881	0.025019	0.910385	5	63.2776	5.93e-13	0.823744	0.99993	1	151.149	2.16e-27	1.99e-26
tRNA-His-GTG-1-8	-1.13653	0.445199	0.0106845	0.025019	0.910384	5	63.2772	5.93e-13	0.822705	0.99993	1	151.148	2.16e-27	1.99e-26
tRNA-His-GTG-1-2	-1.13606	0.445344	0.0107426	0.025019	0.911026	5	63.3225	5.8e-13	0.827671	0.999928	1	151.072	2.24e-27	1.99e-26
tRNA-Ala-CGC-3-1	-0.29183	0.104453	0.00520763	0.0161711	0.00807578	5	4.64508	0.325689	3.40549	0.97021	1	29.0508	0.00122264	0.00432816
tRNA-Lys-TTT-6-1	-0.586316	0.206751	0.00457029	0.0144454	0.151743	5	15.5702	0.00365356	3.18048	0.976852	1	80.7299	3.61e-13	3.04e-12
tRNA-Gln-CTG-5-1	-1.72067	0.541545	0.00148633	0.00548084	1.36379	5	81.2865	1.11e-16	0.0488806	1	1	220.854	7.08e-42	1.39e-40
tRNA-Gln-CTG-2-1	-1.78168	0.54409	0.00105812	0.00425652	1.37596	5	80.7933	1.11e-16	0.00905356	1	1	228.161	2.09e-43	4.62e-42
tRNA-Gln-CTG-1-2	-1.81997	0.543924	0.000819894	0.00337491	1.37428	5	79.9025	2.22e-16	0.0023753	1	1	233.654	1.47e-44	3.72e-43
tRNA-Gln-CTG-1-3	-1.82125	0.541867	0.000776415	0.00332542	1.36316	5	79.2873	2.22e-16	0.00233193	1	1	234.198	1.13e-44	3.44e-43
tRNA-Gln-CTG-1-1	-1.82155	0.541941	0.000776139	0.00332542	1.36355	5	79.3029	2.22e-16	0.00232142	1	1	234.224	1.12e-44	3.44e-43
tRNA-Gln-CTG-1-5	-1.82294	0.542284	0.000774933	0.00332542	1.36534	5	79.3728	2.22e-16	0.00227809	1	1	234.384	1.03e-44	3.44e-43
tRNA-Gln-CTG-1-4	-1.82202	0.542817	0.000789084	0.00332542	1.36827	5	79.5395	2.22e-16	0.00220611	1	1	234.136	1.17e-44	3.44e-43
tRNA-Tyr-GTA-2-1	-0.574461	0.16248	0.000406874	0.00205762	0.0731532	5	9.5999	0.0477345	2.90432	0.983587	1	67.0669	1.63e-10	1.25e-09
tRNA-Gln-TTG-3-3	-1.58623	0.426937	0.000202893	0.00105624	0.819608	5	52.8086	9.34e-11	0.000434416	1	1	212.093	4.82e-40	7.11e-39
tRNA-Ala-TGC-4-1	-0.526162	0.134261	8.89e-05	0.000491898	0.0353334	5	6.72722	0.151025	0.301629	0.999999	1	53.7974	5.29e-08	3.12e-07
tRNA-Gln-TTG-1-1	-1.55403	0.39584	8.64e-05	0.000491898	0.69458	5	45.8331	2.67e-09	0.000353761	1	1	209.288	1.86e-39	2.53e-38
tRNA-Gln-TTG-3-2	-1.61993	0.406576	6.77e-05	0.000400597	0.734823	5	47.5182	1.19e-09	0.000189621	1	1	220.366	8.96e-42	1.48e-40
tRNA-Gln-TTG-3-1	-1.61975	0.406611	6.79e-05	0.000400597	0.734968	5	47.5289	1.18e-09	0.000189729	1	1	220.316	9.18e-42	1.48e-40
