# Supplementary material for: Liquid biopsy diagnostics for non-small cell lung cancer via elucidation of tRNA signatures
Source: Commun Med (Lond). 2025 Aug 21;5:364. doi: 10.1038/s43856-025-01068-2 (PMC12370967; doi:10.1038/s43856-025-01068-2)
Supplement: Supplementary file 6 — Supplementary Data 3 [file 43856_2025_1068_MOESM6_ESM.xlsx]

## Sheet: Sheet1
Up-regulated tRFs
	effectSize	effectSizeStandardError	effectSizePval	effectSizeFDR	tauSquared	numStudies	cochranesQ	heterogeneityPval	fisherStatUp	fisherPvalUp	fisherFDRUp	fisherStatDown	fisherPvalDown	fisherFDRDown
chr6:5'-tRF-trna152-ValCAC	1.36836	0.268234	3.37188e-07	7.08096e-05	0.385293	6	61.8447	5.04974e-12	475.147	4.2869e-94	2.00055e-92	0.0277431	1	1
chr6:5'-tRF-trna136-ValAAC	1.23956	0.288252	1.70589e-05	0.00066063	0.454248	6	73.0131	2.42029e-14	475.26	4.05604e-94	2.00055e-92	0.0576168	1	1
chr6:5'-tRF-trna139-ValAAC	1.23953	0.288624	1.74983e-05	0.00066063	0.455532	6	73.2078	2.19824e-14	475.5	3.60663e-94	2.00055e-92	0.0576983	1	1
chr6:5'-tRF-trna132-ValAAC	1.23112	0.286724	1.75675e-05	0.00066063	0.449025	6	72.3434	3.33067e-14	467.997	1.419e-92	4.58446e-91	0.0617357	1	1
chr5:5'-tRF-trna12-ValAAC	1.22782	0.293047	2.79153e-05	0.000675739	0.470968	6	75.7345	6.55032e-15	468.683	1.01438e-92	4.2604e-91	0.060592	1	1
chr3:5'-tRF-trna2-ValAAC	1.22356	0.294105	3.17849e-05	0.000675739	0.474704	6	76.3826	4.77396e-15	465.974	3.81793e-92	1.14538e-90	0.059807	1	1
chr5:5'-tRF-trna5-ValAAC	1.22525	0.295502	3.37841e-05	0.000675739	0.479623	6	77.0965	3.44169e-15	468.008	1.41136e-92	4.58446e-91	0.0600691	1	1
chr5:5'-tRF-trna4-ValAAC	1.22526	0.295505	3.37869e-05	0.000675739	0.479635	6	77.0981	3.44169e-15	468.015	1.40678e-92	4.58446e-91	0.0600687	1	1
chr5:5'-tRF-trna15-ValAAC	1.09058	0.28334	0.000118584	0.00121476	0.436447	6	71.7257	4.4853e-14	319.331	4.06136e-61	3.55369e-60	0.316791	1	1
chr5:5'-tRF-trna10-ValCAC	1.19984	0.313763	0.000131289	0.00127401	0.546211	6	87.6776	0	454.245	1.1847e-89	3.10984e-88	0.0599525	1	1
chr5:5'-tRF-trna18-ValCAC	1.19993	0.31412	0.000133467	0.00127401	0.54755	6	87.8791	0	454.52	1.03577e-89	2.90015e-88	0.0599504	1	1
chr1:5'-tRF-trna85-ValCAC	1.18921	0.314533	0.000156281	0.00138562	0.549138	6	88.2848	0	446.059	6.48518e-88	1.18425e-86	0.0628837	1	1
chr6:5'-tRF-trna9-ValCAC	1.19408	0.317198	0.000166906	0.00138562	0.559209	6	89.7561	0	451.685	4.1441e-89	9.16064e-88	0.0602445	1	1
chr5:5'-tRF-trna6-ValCAC	1.19441	0.317363	0.000167514	0.00138562	0.559832	6	89.8456	0	451.971	3.60267e-89	8.40622e-88	0.0597618	1	1
chr5:5'-tRF-trna2-ValCAC	1.19459	0.317502	0.000168254	0.00138562	0.560361	6	89.923	0	452.187	3.24142e-89	8.0082e-88	0.0599229	1	1
chr1:5'-tRF-trna98-ValCAC	1.19373	0.317228	0.000167875	0.00138562	0.559317	6	89.7862	0	451.238	5.1555e-89	1.05885e-87	0.0598468	1	1
chr1:5'-tRF-trna90-ValCAC	1.18979	0.317542	0.000179058	0.00144624	0.560582	6	90.014	0	450.912	6.04762e-89	1.15455e-87	0.065218	1	1
chr6:5'-tRF-trna108-AlaAGC	1.35823	0.394036	0.000566882	0.00345059	0.88383	6	134.767	0	504.484	2.46179e-100	1.72325e-98	0.0753602	1	1
Down-regulated tRFs
	effectSize	effectSizeStandardError	effectSizePval	effectSizeFDR	tauSquared	numStudies	cochranesQ	heterogeneityPval	fisherStatUp	fisherPvalUp	fisherFDRUp	fisherStatDown	fisherPvalDown	fisherFDRDown
chr1:3'-tRF-trna47-AsnGTT	-0.648153	0.110815	4.94681e-09	2.07766e-06	0.0393126	6	11.6248	0.0403069	0.106891	1	1	124.158	9.13782e-21	5.81497e-20
chr6:5'-tRF-trna15-TyrGTA	-1.07109	0.233412	4.45744e-06	0.000624041	0.283641	6	48.7581	2.48679e-09	0.12042	1	1	278.779	1.32307e-52	2.77844e-51
chr6:5'-tRF-trna64-GlnTTG	-1.25853	0.289419	1.37093e-05	0.00066063	0.452163	6	72.9149	2.53131e-14	0.00223824	1	1	294.073	8.23613e-56	2.6609e-54
chr17:5'-tRF-trna16-GlnTTG	-1.30006	0.303908	1.88752e-05	0.00066063	0.503011	6	79.9531	8.88178e-16	0.0164165	1	1	309.206	5.46856e-59	1.914e-57
chr6:5'-tRF-trna130-GlnTTG	-1.39147	0.325053	1.86268e-05	0.00066063	0.581437	6	89.9985	0	0.0305756	1	1	346.013	9.72587e-67	3.71351e-65
chr6:5'-tRF-trna174-GlnTTG	-1.42912	0.333851	1.86293e-05	0.00066063	0.615738	6	94.4195	0	0.0436045	1	1	372.079	3.05256e-72	1.6026e-70
chr6:5'-tRF-trna173-GlnTTG	-1.4293	0.333874	1.86083e-05	0.00066063	0.615828	6	94.4289	0	0.0436043	1	1	372.145	2.95619e-72	1.6026e-70
chr17:3'-tRF-trna21-ArgCCT	-1.04112	0.23541	9.7527e-06	0.00066063	0.28981	6	49.7699	1.54446e-09	0.248899	1	1	293.349	1.16854e-55	3.50562e-54
chr17:3'-tRF-trna18-ArgCCT	-0.910039	0.217924	2.96751e-05	0.000675739	0.244022	6	43.7356	2.62084e-08	0.302963	1	1	250.972	8.57835e-47	1.20097e-45
chr5:3'-tRF-trna14-ProTGG	-0.668399	0.157251	2.1328e-05	0.000675739	0.111185	6	23.6571	0.000252646	0.634566	0.999999	1	163.669	9.37907e-29	7.87842e-28
chr1:3'-tRF-trna107-AsnGTT	-0.864268	0.206858	2.93979e-05	0.000675739	0.216551	6	40.3024	1.29767e-07	0.20856	1	1	224.653	2.57125e-41	2.8419e-40
chr16:3'-tRF-trna3-ProTGG	-0.65647	0.157464	3.05928e-05	0.000675739	0.111642	6	23.7634	0.000241059	0.693146	0.999998	1	160.569	4.02234e-28	3.18751e-27
chr14:3'-tRF-trna6-ProTGG	-0.663594	0.158068	2.69087e-05	0.000675739	0.112696	6	23.917	0.000225236	0.702953	0.999998	1	161.831	2.22399e-28	1.83152e-27
chr6:3'-tRF-trna99-GlnCTG	-1.19883	0.292032	4.04061e-05	0.000745523	0.463448	6	75.1532	8.65974e-15	0.039161	1	1	281.944	2.87519e-53	6.35569e-52
chr15:3'-tRF-trna7-GlnCTG	-1.20004	0.292497	4.08263e-05	0.000745523	0.465055	6	75.3771	7.77156e-15	0.0404422	1	1	282.284	2.44006e-53	5.69347e-52
chr6:3'-tRF-trna49-GlnCTG	-1.22171	0.300102	4.68136e-05	0.000786468	0.490878	6	79.0945	1.33227e-15	0.0581869	1	1	284.403	8.77812e-54	2.30426e-52
chr17:3'-tRF-trna3-GlnCTG	-1.22241	0.300267	4.67947e-05	0.000786468	0.491451	6	79.1718	1.22125e-15	0.0585458	1	1	284.566	8.11463e-54	2.2721e-52
chr6:3'-tRF-trna1-GlnCTG	-1.21905	0.302981	5.73371e-05	0.000926215	0.50125	6	80.6802	5.55112e-16	0.0824464	1	1	283.837	1.15387e-53	2.85073e-52
chr6:5'-tRF-trna171-MetCAT	-0.948431	0.238429	6.95436e-05	0.00100414	0.299182	6	53.0602	3.26904e-10	0.22652	1	1	255.505	9.71938e-48	1.77484e-46
chr6:5'-tRF-trna142-MetCAT	-0.947003	0.240015	7.96002e-05	0.00100414	0.303712	6	53.7916	2.31306e-10	0.254632	1	1	255.239	1.10443e-47	1.78711e-46
chr6:5'-tRF-trna150-MetCAT	-0.946956	0.240013	7.96525e-05	0.00100414	0.303706	6	53.7911	2.31355e-10	0.254876	1	1	255.222	1.11362e-47	1.78711e-46
chr17:5'-tRF-trna20-MetCAT	-0.946761	0.240302	8.15211e-05	0.00100414	0.304534	6	53.9244	2.1722e-10	0.260056	1	1	255.2	1.12545e-47	1.78711e-46
chr1:5'-tRF-trna32-MetCAT	-0.948914	0.241094	8.28972e-05	0.00100414	0.306805	6	54.2744	1.84057e-10	0.256393	1	1	256.837	5.12419e-48	1.02484e-46
chr6:5'-tRF-trna2-MetCAT	-0.948537	0.241112	8.35394e-05	0.00100414	0.306856	6	54.284	1.83221e-10	0.258541	1	1	256.588	5.77643e-48	1.10277e-46
chr6:5'-tRF-trna169-MetCAT	-0.946444	0.240604	8.36782e-05	0.00100414	0.305404	6	54.0655	2.03185e-10	0.265942	1	1	255.157	1.14885e-47	1.78711e-46
chr13:3'-tRF-trna7-AsnGTT	-0.823657	0.206797	6.8073e-05	0.00100414	0.216729	6	40.5251	1.17013e-07	0.323721	1	1	213.411	5.50471e-39	5.63897e-38
chr1:3'-tRF-trna83-AsnGTT	-0.822874	0.207187	7.13763e-05	0.00100414	0.2177	6	40.6897	1.08393e-07	0.328141	1	1	213.484	5.3169e-39	5.58274e-38
chr14:3'-tRF-trna3-ProTGG	-0.646224	0.164671	8.69701e-05	0.00101465	0.125324	6	26.0789	8.61472e-05	0.749828	0.999997	1	159.327	7.2007e-28	5.60054e-27
chr6:5'-tRF-trna99-GlnCTG	-1.10838	0.285739	0.000104887	0.00112386	0.441734	6	72.9046	2.54241e-14	0.0107599	1	1	234.726	2.07502e-43	2.56327e-42
chr6:5'-tRF-trna49-GlnCTG	-1.10874	0.286135	0.000106667	0.00112386	0.443071	6	73.1044	2.30926e-14	0.0112921	1	1	234.817	1.98702e-43	2.52894e-42
chr15:5'-tRF-trna7-GlnCTG	-1.10809	0.285992	0.00010683	0.00112386	0.442597	6	73.0403	2.38698e-14	0.011384	1	1	234.64	2.16274e-43	2.59529e-42
chr17:5'-tRF-trna3-GlnCTG	-1.1089	0.286236	0.000107034	0.00112386	0.443416	6	73.1546	2.25375e-14	0.011378	1	1	234.873	1.93467e-43	2.52894e-42
chr6:5'-tRF-trna1-GlnCTG	-1.10559	0.288054	0.000123972	0.00123972	0.449659	6	74.1473	1.39888e-14	0.0169829	1	1	233.977	2.97111e-43	3.4663e-42
chr6:3'-tRF-trna4-ArgTCG	-0.928577	0.244605	0.000146915	0.0013712	0.31731	6	55.8708	8.64002e-11	0.25851	1	1	252.721	3.70346e-47	5.36363e-46
chr6:5'-tRF-trna146-GlnCTG	-1.07654	0.284805	0.000156888	0.00138562	0.438859	6	72.7908	2.68674e-14	0.00722995	1	1	225.126	2.05011e-41	2.32716e-40
chr6:5'-tRF-trna129-MetCAT	-0.937382	0.250601	0.000183631	0.00145519	0.334734	6	58.8017	2.14903e-11	0.515259	1	1	253.898	2.1041e-47	3.15614e-46
chr17:3'-tRF-trna16-GlnTTG	-1.18829	0.320208	0.00020645	0.00160572	0.570929	6	91.6602	0	0.0457758	1	1	415.811	1.69213e-81	1.42139e-79
chr17:3'-tRF-trna7-SerGCT	-0.829167	0.226354	0.000249145	0.00183581	0.265832	6	47.9604	3.61865e-09	0.707377	0.999998	1	169.193	6.98004e-30	5.98289e-29
chr6:3'-tRF-trna173-GlnTTG	-1.22073	0.332725	0.000243614	0.00183581	0.619337	6	98.3951	0	0.0771038	1	1	425.353	1.60508e-83	2.24712e-81
chr6:3'-tRF-trna174-GlnTTG	-1.22131	0.333229	0.000247273	0.00183581	0.621341	6	98.6788	0	0.0778512	1	1	425.879	1.24143e-83	2.24712e-81
chr1:3'-tRF-trna117-GlyTCC	-0.727031	0.199808	0.00027408	0.00198472	0.199473	6	37.6541	4.42765e-07	0.205503	1	1	137.472	1.93783e-23	1.4798e-22
chr1:3'-tRF-trna45-GlyTCC	-0.718223	0.198294	0.000292316	0.00204621	0.195954	6	37.1291	5.64301e-07	0.212001	1	1	135.018	6.04925e-23	4.16506e-22
chr1:3'-tRF-trna70-GlyTCC	-0.726102	0.200252	0.000287913	0.00204621	0.200534	6	37.8307	4.08049e-07	0.19225	1	1	137.396	2.00749e-23	1.50562e-22
chr6:3'-tRF-trna130-GlnTTG	-1.16415	0.321979	0.000299638	0.00206308	0.577937	6	93.2154	0	0.0835892	1	1	403.867	5.74118e-79	4.01882e-77
chr17:3'-tRF-trna10-GlyTCC	-0.700794	0.194241	0.000308734	0.00208747	0.186675	6	35.6888	1.09615e-06	0.256416	1	1	131.323	3.34715e-22	2.19657e-21
chr19:3'-tRF-trna2-GlyTCC	-0.719898	0.199739	0.00031312	0.00208747	0.199364	6	37.6693	4.39662e-07	0.206954	1	1	135.786	4.23656e-23	3.12167e-22
chr1:3'-tRF-trna73-GlyTCC	-0.719657	0.201457	0.000353921	0.00232261	0.203428	6	38.3372	3.22817e-07	0.193751	1	1	135.52	4.7937e-23	3.4713e-22
chr6:5'-tRF-trna42-GlnCTG	-1.15467	0.327917	0.000429583	0.00266224	0.594772	6	95.1616	0	0.0416443	1	1	248.34	3.03584e-46	4.11307e-45
chr1:3'-tRF-trna76-GlyTCC	-0.714423	0.20264	0.000422565	0.00266224	0.206283	6	38.8303	2.56913e-07	0.195708	1	1	134.067	9.39895e-23	6.36703e-22
chr1:3'-tRF-trna79-GlyTCC	-0.713867	0.202785	0.000431029	0.00266224	0.206632	6	38.8903	2.49874e-07	0.195984	1	1	133.915	1.00841e-22	6.72273e-22
chr6:3'-tRF-trna131-GlnCTG	-1.16738	0.344044	0.000690998	0.00414599	0.665959	6	106.187	0	0.3759	1	1	439.719	1.43796e-86	6.03943e-84
