# Supplementary material for: Liquid biopsy diagnostics for non-small cell lung cancer via elucidation of tRNA signatures
Source: Commun Med (Lond). 2025 Aug 21;5:364. doi: 10.1038/s43856-025-01068-2 (PMC12370967; doi:10.1038/s43856-025-01068-2)
Supplement: Supplementary file 7 — Supplementary Data 4 [file 43856_2025_1068_MOESM7_ESM.xlsx]

## Sheet: Sheet1
tRF	MFE	P_value	ENSG	Symbol
chr6:5-tRF-trna152-ValCAC	-29.8 kcal/mol	0.037736	ENSG00000157870.17	PRXL2B
chr6:5-tRF-trna152-ValCAC	-30.4 kcal/mol	0.032343	ENSG00000069812.11	HES2
chr6:5-tRF-trna152-ValCAC	-35.7 kcal/mol	0.001953	ENSG00000187017.18	ESPN
chr6:5-tRF-trna152-ValCAC	-35.7 kcal/mol	0.002386	ENSG00000187017.18	ESPN
chr6:5-tRF-trna152-ValCAC	-35.7 kcal/mol	0.012334	ENSG00000187017.18	ESPN
chr6:5-tRF-trna152-ValCAC	-35.7 kcal/mol	0.005537	ENSG00000187017.18	ESPN
chr6:5-tRF-trna152-ValCAC	-35.7 kcal/mol	0.00068	ENSG00000187017.18	ESPN
chr6:5-tRF-trna152-ValCAC	-29.0 kcal/mol	0.037583	ENSG00000187017.18	ESPN
chr6:5-tRF-trna152-ValCAC	-31.5 kcal/mol	0.049408	ENSG00000049245.13	VAMP3
chr6:5-tRF-trna152-ValCAC	-31.2 kcal/mol	0.042999	ENSG00000116285.13	ERRFI1
chr6:5-tRF-trna152-ValCAC	-31.5 kcal/mol	0.028516	ENSG00000120948.19	TARDBP
chr6:5-tRF-trna152-ValCAC	-30.4 kcal/mol	0.020016	ENSG00000215704.10	CELA2B
chr6:5-tRF-trna152-ValCAC	-33.4 kcal/mol	0.012031	ENSG00000117298.16	ECE1
chr6:5-tRF-trna152-ValCAC	-32.5 kcal/mol	0.014409	ENSG00000117298.16	ECE1
chr6:5-tRF-trna152-ValCAC	-31.0 kcal/mol	0.037371	ENSG00000117308.15	GALE
chr6:5-tRF-trna152-ValCAC	-30.1 kcal/mol	0.043892	ENSG00000133226.19	SRRM1
chr6:5-tRF-trna152-ValCAC	-32.3 kcal/mol	0.032914	ENSG00000117614.10	SYF2
chr6:5-tRF-trna152-ValCAC	-31.5 kcal/mol	0.039402	ENSG00000117640.18	MTFR1L
chr6:5-tRF-trna152-ValCAC	-31.4 kcal/mol	0.033943	ENSG00000160055.20	TMEM234
chr6:5-tRF-trna152-ValCAC	-31.8 kcal/mol	0.042688	ENSG00000183615.6	FAM167B
chr6:5-tRF-trna152-ValCAC	-32.4 kcal/mol	0.027049	ENSG00000160097.21	FNDC5
chr6:5-tRF-trna152-ValCAC	-28.9 kcal/mol	0.028214	ENSG00000066136.21	NFYC
chr6:5-tRF-trna152-ValCAC	-36.9 kcal/mol	0.003017	ENSG00000127125.9	PPCS
chr6:5-tRF-trna152-ValCAC	-34.8 kcal/mol	0.017893	ENSG00000198198.17	SZT2
chr6:5-tRF-trna152-ValCAC	-30.1 kcal/mol	0.047317	ENSG00000126091.21	ST3GAL3
chr6:5-tRF-trna152-ValCAC	-33.3 kcal/mol	0.049756	ENSG00000132781.21	MUTYH
chr6:5-tRF-trna152-ValCAC	-33.3 kcal/mol	0.049834	ENSG00000132781.21	MUTYH
chr6:5-tRF-trna152-ValCAC	-33.3 kcal/mol	0.04863	ENSG00000132781.21	MUTYH
chr6:5-tRF-trna152-ValCAC	-33.3 kcal/mol	0.047119	ENSG00000132781.21	MUTYH
chr6:5-tRF-trna152-ValCAC	-33.3 kcal/mol	0.048048	ENSG00000132781.21	MUTYH
chr6:5-tRF-trna152-ValCAC	-33.3 kcal/mol	0.019152	ENSG00000132781.21	MUTYH
chr6:5-tRF-trna152-ValCAC	-33.3 kcal/mol	0.022993	ENSG00000132781.21	MUTYH
chr6:5-tRF-trna152-ValCAC	-34.6 kcal/mol	0.019161	ENSG00000117450.15	PRDX1
chr6:5-tRF-trna152-ValCAC	-30.1 kcal/mol	0.040166	ENSG00000132780.17	NASP
chr6:5-tRF-trna152-ValCAC	-33.5 kcal/mol	0.03717	ENSG00000085999.13	RAD54L
chr6:5-tRF-trna152-ValCAC	-33.5 kcal/mol	0.025301	ENSG00000085999.13	RAD54L
chr6:5-tRF-trna152-ValCAC	-28.7 kcal/mol	0.045618	ENSG00000162402.15	USP24
chr6:5-tRF-trna152-ValCAC	-34.9 kcal/mol	0.029317	ENSG00000021852.14	C8B
chr6:5-tRF-trna152-ValCAC	-34.9 kcal/mol	0.015003	ENSG00000021852.14	C8B
chr6:5-tRF-trna152-ValCAC	-31.3 kcal/mol	0.024201	ENSG00000116337.20	AMPD2
chr6:5-tRF-trna152-ValCAC	-31.0 kcal/mol	0.037788	ENSG00000134253.10	TRIM45
chr6:5-tRF-trna152-ValCAC	-29.8 kcal/mol	0.024059	ENSG00000203857.10	HSD3B1
chr6:5-tRF-trna152-ValCAC	-34.9 kcal/mol	0.02324	ENSG00000131779.11	PEX11B
chr6:5-tRF-trna152-ValCAC	-34.9 kcal/mol	0.023486	ENSG00000131779.11	PEX11B
chr6:5-tRF-trna152-ValCAC	-33.1 kcal/mol	0.017907	ENSG00000143452.16	HORMAD1
chr6:5-tRF-trna152-ValCAC	-33.1 kcal/mol	0.016122	ENSG00000143452.16	HORMAD1
chr6:5-tRF-trna152-ValCAC	-30.9 kcal/mol	0.047267	ENSG00000143373.18	ZNF687
chr6:5-tRF-trna152-ValCAC	-32.6 kcal/mol	0.019458	ENSG00000169509.6	CRCT1
chr6:5-tRF-trna152-ValCAC	-33.2 kcal/mol	0.014918	ENSG00000240386.4	LCE1F
chr6:5-tRF-trna152-ValCAC	-30.3 kcal/mol	0.048316	ENSG00000235942.3	LCE6A
chr6:5-tRF-trna152-ValCAC	-30.6 kcal/mol	0.027354	ENSG00000163221.9	S100A12
chr6:5-tRF-trna152-ValCAC	-31.1 kcal/mol	0.041236	ENSG00000143549.22	TPM3
chr6:5-tRF-trna152-ValCAC	-31.1 kcal/mol	0.025656	ENSG00000143549.22	TPM3
chr6:5-tRF-trna152-ValCAC	-31.1 kcal/mol	0.046945	ENSG00000143549.22	TPM3
chr6:5-tRF-trna152-ValCAC	-30.1 kcal/mol	0.043072	ENSG00000132676.16	DAP3
chr6:5-tRF-trna152-ValCAC	-36.4 kcal/mol	0.015793	ENSG00000160789.24	LMNA
chr6:5-tRF-trna152-ValCAC	-36.4 kcal/mol	0.012745	ENSG00000160789.24	LMNA
chr6:5-tRF-trna152-ValCAC	-33.5 kcal/mol	0.027521	ENSG00000143303.12	METTL25B
chr6:5-tRF-trna152-ValCAC	-33.0 kcal/mol	0.029026	ENSG00000162729.14	IGSF8
chr6:5-tRF-trna152-ValCAC	-33.1 kcal/mol	0.022483	ENSG00000117560.8	FASLG
chr6:5-tRF-trna152-ValCAC	-31.4 kcal/mol	0.034566	ENSG00000121446.20	RGSL1
chr6:5-tRF-trna152-ValCAC	-31.4 kcal/mol	0.033494	ENSG00000121446.20	RGSL1
chr6:5-tRF-trna152-ValCAC	-35.6 kcal/mol	0.006362	ENSG00000135824.13	RGS8
chr6:5-tRF-trna152-ValCAC	-32.5 kcal/mol	0.0429	ENSG00000116698.22	SMG7
chr6:5-tRF-trna152-ValCAC	-28.1 kcal/mol	0.024864	ENSG00000116833.14	NR5A2
chr6:5-tRF-trna152-ValCAC	-31.7 kcal/mol	0.038283	ENSG00000176393.11	RNPEP
chr6:5-tRF-trna152-ValCAC	-31.7 kcal/mol	0.033665	ENSG00000176393.11	RNPEP
chr6:5-tRF-trna152-ValCAC	-33.6 kcal/mol	0.008332	ENSG00000143847.16	PPFIA4
chr6:5-tRF-trna152-ValCAC	-32.9 kcal/mol	0.010826	ENSG00000198625.14	MDM4
chr6:5-tRF-trna152-ValCAC	-32.1 kcal/mol	0.012905	ENSG00000198625.14	MDM4
chr6:5-tRF-trna152-ValCAC	-30.2 kcal/mol	0.049368	ENSG00000196550.11	FAM72A
chr6:5-tRF-trna152-ValCAC	-30.2 kcal/mol	0.049137	ENSG00000143801.18	PSEN2
chr6:5-tRF-trna152-ValCAC	-32.3 kcal/mol	0.030529	ENSG00000143761.17	ARF1
chr6:5-tRF-trna152-ValCAC	-31.2 kcal/mol	0.036941	ENSG00000154358.23	OBSCN
chr6:5-tRF-trna152-ValCAC	-31.6 kcal/mol	0.045826	ENSG00000143669.16	LYST
chr6:5-tRF-trna152-ValCAC	-30.6 kcal/mol	0.038936	ENSG00000143702.16	CEP170
chr6:5-tRF-trna152-ValCAC	-33.1 kcal/mol	0.02515	ENSG00000119772.19	DNMT3A
chr6:5-tRF-trna152-ValCAC	-33.1 kcal/mol	0.007617	ENSG00000119772.19	DNMT3A
chr6:5-tRF-trna152-ValCAC	-33.1 kcal/mol	0.01087	ENSG00000119772.19	DNMT3A
chr6:5-tRF-trna152-ValCAC	-30.2 kcal/mol	0.045124	ENSG00000115207.15	GTF3C2
chr6:5-tRF-trna152-ValCAC	-30.8 kcal/mol	0.046842	ENSG00000171174.15	RBKS
chr6:5-tRF-trna152-ValCAC	-31.4 kcal/mol	0.034351	ENSG00000189350.13	TOGARAM2
chr6:5-tRF-trna152-ValCAC	-30.1 kcal/mol	0.035824	ENSG00000189350.13	TOGARAM2
chr6:5-tRF-trna152-ValCAC	-31.4 kcal/mol	0.029969	ENSG00000189350.13	TOGARAM2
chr6:5-tRF-trna152-ValCAC	-28.5 kcal/mol	0.038442	ENSG00000119820.11	YIPF4
chr6:5-tRF-trna152-ValCAC	-30.8 kcal/mol	0.041784	ENSG00000284701.1	TMEM247
chr6:5-tRF-trna152-ValCAC	-34.7 kcal/mol	0.032042	ENSG00000028116.18	VRK2
chr6:5-tRF-trna152-ValCAC	-32.8 kcal/mol	0.012605	ENSG00000075340.23	ADD2
chr6:5-tRF-trna152-ValCAC	-30.8 kcal/mol	0.039968	ENSG00000135632.12	SMYD5
chr6:5-tRF-trna152-ValCAC	-30.8 kcal/mol	0.033206	ENSG00000135632.12	SMYD5
chr6:5-tRF-trna152-ValCAC	-33.1 kcal/mol	0.015229	ENSG00000188687.18	SLC4A5
chr6:5-tRF-trna152-ValCAC	-29.4 kcal/mol	0.041378	ENSG00000115363.14	EVA1A
chr6:5-tRF-trna152-ValCAC	-29.2 kcal/mol	0.027007	ENSG00000273962.2	IGKV2-40
chr6:5-tRF-trna152-ValCAC	-29.2 kcal/mol	0.029626	ENSG00000251039.3	IGKV2D-40
chr6:5-tRF-trna152-ValCAC	-28.7 kcal/mol	0.049518	ENSG00000243264.3	IGKV2D-29
chr6:5-tRF-trna152-ValCAC	-30.9 kcal/mol	0.039258	ENSG00000121152.10	NCAPH
chr6:5-tRF-trna152-ValCAC	-32.3 kcal/mol	0.041363	ENSG00000115085.15	ZAP70
chr6:5-tRF-trna152-ValCAC	-31.0 kcal/mol	0.047196	ENSG00000071051.14	NCK2
chr6:5-tRF-trna152-ValCAC	-31.0 kcal/mol	0.022748	ENSG00000071051.14	NCK2
chr6:5-tRF-trna152-ValCAC	-31.0 kcal/mol	0.023048	ENSG00000071051.14	NCK2
chr6:5-tRF-trna152-ValCAC	-29.7 kcal/mol	0.04978	ENSG00000163006.12	CCDC138
chr6:5-tRF-trna152-ValCAC	-30.0 kcal/mol	0.036432	ENSG00000153093.21	ACOXL
chr6:5-tRF-trna152-ValCAC	-29.7 kcal/mol	0.047352	ENSG00000125611.16	CHCHD5
chr6:5-tRF-trna152-ValCAC	-28.7 kcal/mol	0.033617	ENSG00000074047.22	GLI2
chr6:5-tRF-trna152-ValCAC	-34.6 kcal/mol	0.025579	ENSG00000196604.13	POTEF
chr6:5-tRF-trna152-ValCAC	-34.6 kcal/mol	0.014173	ENSG00000196834.14	POTEI
chr6:5-tRF-trna152-ValCAC	-29.9 kcal/mol	0.043845	ENSG00000150556.17	LYPD6B
chr6:5-tRF-trna152-ValCAC	-29.9 kcal/mol	0.038373	ENSG00000150556.17	LYPD6B
chr6:5-tRF-trna152-ValCAC	-29.9 kcal/mol	0.02964	ENSG00000073734.10	ABCB11
chr6:5-tRF-trna152-ValCAC	-33.7 kcal/mol	0.014959	ENSG00000213160.10	KLHL23
chr6:5-tRF-trna152-ValCAC	-33.7 kcal/mol	0.009319	ENSG00000213160.10	KLHL23
chr6:5-tRF-trna152-ValCAC	-33.7 kcal/mol	0.016428	ENSG00000213160.10	KLHL23
chr6:5-tRF-trna152-ValCAC	-27.4 kcal/mol	0.042683	ENSG00000138382.15	METTL5
chr6:5-tRF-trna152-ValCAC	-31.4 kcal/mol	0.02121	ENSG00000144320.14	LNPK
chr6:5-tRF-trna152-ValCAC	-30.3 kcal/mol	0.039889	ENSG00000138413.14	IDH1
chr6:5-tRF-trna152-ValCAC	-34.0 kcal/mol	0.006737	ENSG00000030419.17	IKZF2
chr6:5-tRF-trna152-ValCAC	-32.1 kcal/mol	0.042956	ENSG00000138363.15	ATIC
chr6:5-tRF-trna152-ValCAC	-34.8 kcal/mol	0.027398	ENSG00000018280.17	SLC11A1
chr6:5-tRF-trna152-ValCAC	-34.8 kcal/mol	0.002645	ENSG00000018280.17	SLC11A1
chr6:5-tRF-trna152-ValCAC	-32.2 kcal/mol	0.044607	ENSG00000144579.9	CTDSP1
chr6:5-tRF-trna152-ValCAC	-33.2 kcal/mol	0.010326	ENSG00000074582.15	BCS1L
chr6:5-tRF-trna152-ValCAC	-33.2 kcal/mol	0.040771	ENSG00000074582.15	BCS1L
chr6:5-tRF-trna152-ValCAC	-33.2 kcal/mol	0.049102	ENSG00000074582.15	BCS1L
chr6:5-tRF-trna152-ValCAC	-33.2 kcal/mol	0.046975	ENSG00000074582.15	BCS1L
chr6:5-tRF-trna152-ValCAC	-33.2 kcal/mol	0.044658	ENSG00000074582.15	BCS1L
chr6:5-tRF-trna152-ValCAC	-33.2 kcal/mol	0.040889	ENSG00000074582.15	BCS1L
chr6:5-tRF-trna152-ValCAC	-33.2 kcal/mol	0.042987	ENSG00000074582.15	BCS1L
chr6:5-tRF-trna152-ValCAC	-30.7 kcal/mol	0.032475	ENSG00000144567.11	RETREG2
chr6:5-tRF-trna152-ValCAC	-30.7 kcal/mol	0.037129	ENSG00000144567.11	RETREG2
chr6:5-tRF-trna152-ValCAC	-30.7 kcal/mol	0.032926	ENSG00000144567.11	RETREG2
chr6:5-tRF-trna152-ValCAC	-30.7 kcal/mol	0.048485	ENSG00000144567.11	RETREG2
chr6:5-tRF-trna152-ValCAC	-28.3 kcal/mol	0.04104	ENSG00000144589.22	STK11IP
chr6:5-tRF-trna152-ValCAC	-30.0 kcal/mol	0.044085	ENSG00000114923.17	SLC4A3
chr6:5-tRF-trna152-ValCAC	-30.8 kcal/mol	0.015328	ENSG00000284643.1	SCYGR2
chr6:5-tRF-trna152-ValCAC	-28.2 kcal/mol	0.042517	ENSG00000284704.1	SCYGR3
chr6:5-tRF-trna152-ValCAC	-30.7 kcal/mol	0.012813	ENSG00000284631.2	SCYGR4
chr6:5-tRF-trna152-ValCAC	-30.4 kcal/mol	0.010289	ENSG00000284667.1	SCYGR5
chr6:5-tRF-trna152-ValCAC	-31.4 kcal/mol	0.039422	ENSG00000135917.16	SLC19A3
chr6:5-tRF-trna152-ValCAC	-30.4 kcal/mol	0.014958	ENSG00000284725.1	SCYGR6
chr6:5-tRF-trna152-ValCAC	-30.4 kcal/mol	0.012791	ENSG00000284718.1	SCYGR7
chr6:5-tRF-trna152-ValCAC	-30.4 kcal/mol	0.015703	ENSG00000284635.2	SCYGR8
chr6:5-tRF-trna152-ValCAC	-30.7 kcal/mol	0.0418	ENSG00000144535.20	DIS3L2
chr6:5-tRF-trna152-ValCAC	-31.2 kcal/mol	0.046683	ENSG00000171551.12	ECEL1
chr6:5-tRF-trna152-ValCAC	-34.0 kcal/mol	0.027902	ENSG00000196811.13	CHRNG
chr6:5-tRF-trna152-ValCAC	-30.8 kcal/mol	0.007967	ENSG00000185038.15	MROH2A
chr6:5-tRF-trna152-ValCAC	-30.8 kcal/mol	0.008086	ENSG00000185038.15	MROH2A
chr6:5-tRF-trna152-ValCAC	-31.5 kcal/mol	0.038766	ENSG00000123485.12	HJURP
chr6:5-tRF-trna152-ValCAC	-31.5 kcal/mol	0.026989	ENSG00000123485.12	HJURP
chr6:5-tRF-trna152-ValCAC	-33.3 kcal/mol	0.018482	ENSG00000132329.11	RAMP1
chr6:5-tRF-trna152-ValCAC	-33.3 kcal/mol	0.014482	ENSG00000132329.11	RAMP1
chr6:5-tRF-trna152-ValCAC	-33.3 kcal/mol	0.017354	ENSG00000132329.11	RAMP1
chr6:5-tRF-trna152-ValCAC	-33.3 kcal/mol	0.011891	ENSG00000132329.11	RAMP1
chr6:5-tRF-trna152-ValCAC	-30.7 kcal/mol	0.025276	ENSG00000144488.15	ESPNL
chr6:5-tRF-trna152-ValCAC	-33.4 kcal/mol	0.017134	ENSG00000063660.9	GPC1
chr6:5-tRF-trna152-ValCAC	-33.1 kcal/mol	0.047875	ENSG00000188542.10	DUSP28
chr6:5-tRF-trna152-ValCAC	-33.1 kcal/mol	0.018833	ENSG00000188542.10	DUSP28
chr6:5-tRF-trna152-ValCAC	-33.1 kcal/mol	0.020459	ENSG00000142330.20	CAPN10
chr6:5-tRF-trna152-ValCAC	-27.9 kcal/mol	0.03255	ENSG00000180902.18	D2HGDH
chr6:5-tRF-trna152-ValCAC	-30.6 kcal/mol	0.032482	ENSG00000072756.18	TRNT1
chr6:5-tRF-trna152-ValCAC	-31.6 kcal/mol	0.032797	ENSG00000156983.17	BRPF1
chr6:5-tRF-trna152-ValCAC	-30.1 kcal/mol	0.029402	ENSG00000197548.13	ATG7
chr6:5-tRF-trna152-ValCAC	-33.0 kcal/mol	0.049636	ENSG00000088726.16	TMEM40
chr6:5-tRF-trna152-ValCAC	-31.3 kcal/mol	0.037943	ENSG00000144566.11	RAB5A
chr6:5-tRF-trna152-ValCAC	-34.8 kcal/mol	0.00491	ENSG00000170266.16	GLB1
chr6:5-tRF-trna152-ValCAC	-34.8 kcal/mol	0.005504	ENSG00000170266.16	GLB1
chr6:5-tRF-trna152-ValCAC	-34.8 kcal/mol	0.004592	ENSG00000170266.16	GLB1
chr6:5-tRF-trna152-ValCAC	-34.8 kcal/mol	0.005429	ENSG00000170266.16	GLB1
chr6:5-tRF-trna152-ValCAC	-29.7 kcal/mol	0.009001	ENSG00000157036.13	EXOG
chr6:5-tRF-trna152-ValCAC	-32.3 kcal/mol	0.022463	ENSG00000144648.16	ACKR2
chr6:5-tRF-trna152-ValCAC	-32.3 kcal/mol	0.027771	ENSG00000290317.1	ENSG00000290317
chr6:5-tRF-trna152-ValCAC	-31.2 kcal/mol	0.026755	ENSG00000160746.13	ANO10
chr6:5-tRF-trna152-ValCAC	-31.5 kcal/mol	0.04505	ENSG00000163832.16	ELP6
chr6:5-tRF-trna152-ValCAC	-31.5 kcal/mol	0.044041	ENSG00000163832.16	ELP6
chr6:5-tRF-trna152-ValCAC	-31.5 kcal/mol	0.031754	ENSG00000163832.16	ELP6
chr6:5-tRF-trna152-ValCAC	-31.5 kcal/mol	0.024377	ENSG00000163832.16	ELP6
chr6:5-tRF-trna152-ValCAC	-31.5 kcal/mol	0.023413	ENSG00000163832.16	ELP6
chr6:5-tRF-trna152-ValCAC	-31.5 kcal/mol	0.022014	ENSG00000163832.16	ELP6
chr6:5-tRF-trna152-ValCAC	-33.0 kcal/mol	0.030605	ENSG00000213689.14	TREX1
chr6:5-tRF-trna152-ValCAC	-33.0 kcal/mol	0.034459	ENSG00000213689.14	TREX1
chr6:5-tRF-trna152-ValCAC	-33.0 kcal/mol	0.030243	ENSG00000213689.14	TREX1
chr6:5-tRF-trna152-ValCAC	-33.0 kcal/mol	0.023486	ENSG00000213689.14	TREX1
chr6:5-tRF-trna152-ValCAC	-33.0 kcal/mol	0.024797	ENSG00000213689.14	TREX1
chr6:5-tRF-trna152-ValCAC	-32.1 kcal/mol	0.017384	ENSG00000183396.4	TMEM89
chr6:5-tRF-trna152-ValCAC	-31.2 kcal/mol	0.036476	ENSG00000236980.10	C3orf84
chr6:5-tRF-trna152-ValCAC	-31.2 kcal/mol	0.033782	ENSG00000236980.10	C3orf84
chr6:5-tRF-trna152-ValCAC	-32.7 kcal/mol	0.013128	ENSG00000188315.8	C3orf62
chr6:5-tRF-trna152-ValCAC	-30.6 kcal/mol	0.020652	ENSG00000272104.1	ENSG00000272104
chr6:5-tRF-trna152-ValCAC	-32.1 kcal/mol	0.029531	ENSG00000163939.19	PBRM1
chr6:5-tRF-trna152-ValCAC	-32.1 kcal/mol	0.028112	ENSG00000163939.19	PBRM1
chr6:5-tRF-trna152-ValCAC	-32.1 kcal/mol	0.014562	ENSG00000163939.19	PBRM1
chr6:5-tRF-trna152-ValCAC	-32.1 kcal/mol	0.01268	ENSG00000163939.19	PBRM1
chr6:5-tRF-trna152-ValCAC	-32.1 kcal/mol	0.011832	ENSG00000163939.19	PBRM1
chr6:5-tRF-trna152-ValCAC	-32.9 kcal/mol	0.009101	ENSG00000172986.13	GXYLT2
chr6:5-tRF-trna152-ValCAC	-35.1 kcal/mol	0.01254	ENSG00000121440.15	PDZRN3
chr6:5-tRF-trna152-ValCAC	-31.5 kcal/mol	0.040181	ENSG00000080819.9	CPOX
chr6:5-tRF-trna152-ValCAC	-29.0 kcal/mol	0.043012	ENSG00000114439.19	BBX
chr6:5-tRF-trna152-ValCAC	-28.1 kcal/mol	0.030141	ENSG00000114439.19	BBX
chr6:5-tRF-trna152-ValCAC	-33.1 kcal/mol	0.009942	ENSG00000091972.18	CD200
chr6:5-tRF-trna152-ValCAC	-33.1 kcal/mol	0.018298	ENSG00000091972.18	CD200
chr6:5-tRF-trna152-ValCAC	-27.7 kcal/mol	0.038017	ENSG00000206530.11	CFAP44
chr6:5-tRF-trna152-ValCAC	-35.4 kcal/mol	0.023781	ENSG00000180767.11	CHST13
chr6:5-tRF-trna152-ValCAC	-32.3 kcal/mol	0.024816	ENSG00000163870.16	TPRA1
chr6:5-tRF-trna152-ValCAC	-30.4 kcal/mol	0.031845	ENSG00000169714.17	CNBP
chr6:5-tRF-trna152-ValCAC	-31.1 kcal/mol	0.045611	ENSG00000163864.18	NMNAT3
chr6:5-tRF-trna152-ValCAC	-31.1 kcal/mol	0.043044	ENSG00000163864.18	NMNAT3
chr6:5-tRF-trna152-ValCAC	-31.1 kcal/mol	0.02876	ENSG00000163864.18	NMNAT3
chr6:5-tRF-trna152-ValCAC	-29.0 kcal/mol	0.049112	ENSG00000181788.4	SIAH2
chr6:5-tRF-trna152-ValCAC	-32.7 kcal/mol	0.03706	ENSG00000285218.1	ENSG00000285218
chr6:5-tRF-trna152-ValCAC	-31.8 kcal/mol	0.024091	ENSG00000075651.17	PLD1
chr6:5-tRF-trna152-ValCAC	-31.8 kcal/mol	0.022645	ENSG00000075651.17	PLD1
chr6:5-tRF-trna152-ValCAC	-31.8 kcal/mol	0.002214	ENSG00000075651.17	PLD1
chr6:5-tRF-trna152-ValCAC	-29.9 kcal/mol	0.029757	ENSG00000058056.10	USP13
chr6:5-tRF-trna152-ValCAC	-31.5 kcal/mol	0.040323	ENSG00000205981.9	DNAJC19
chr6:5-tRF-trna152-ValCAC	-31.5 kcal/mol	0.025415	ENSG00000205981.9	DNAJC19
chr6:5-tRF-trna152-ValCAC	-31.5 kcal/mol	0.019709	ENSG00000205981.9	DNAJC19
chr6:5-tRF-trna152-ValCAC	-32.0 kcal/mol	0.049131	ENSG00000053524.13	MCF2L2
chr6:5-tRF-trna152-ValCAC	-30.2 kcal/mol	0.049137	ENSG00000114796.16	KLHL24
chr6:5-tRF-trna152-ValCAC	-30.2 kcal/mol	0.046379	ENSG00000114796.16	KLHL24
chr6:5-tRF-trna152-ValCAC	-30.2 kcal/mol	0.039496	ENSG00000114796.16	KLHL24
chr6:5-tRF-trna152-ValCAC	-30.2 kcal/mol	0.043083	ENSG00000114796.16	KLHL24
chr6:5-tRF-trna152-ValCAC	-30.2 kcal/mol	0.041731	ENSG00000114796.16	KLHL24
chr6:5-tRF-trna152-ValCAC	-30.2 kcal/mol	0.044669	ENSG00000114796.16	KLHL24
chr6:5-tRF-trna152-ValCAC	-30.2 kcal/mol	0.047525	ENSG00000114796.16	KLHL24
chr6:5-tRF-trna152-ValCAC	-33.6 kcal/mol	0.038473	ENSG00000214160.10	ALG3
chr6:5-tRF-trna152-ValCAC	-33.6 kcal/mol	0.035078	ENSG00000214160.10	ALG3
chr6:5-tRF-trna152-ValCAC	-33.6 kcal/mol	0.017473	ENSG00000214160.10	ALG3
chr6:5-tRF-trna152-ValCAC	-33.9 kcal/mol	0.04276	ENSG00000114859.16	CLCN2
chr6:5-tRF-trna152-ValCAC	-33.9 kcal/mol	0.033568	ENSG00000114859.16	CLCN2
chr6:5-tRF-trna152-ValCAC	-33.9 kcal/mol	0.001993	ENSG00000114859.16	CLCN2
chr6:5-tRF-trna152-ValCAC	-33.9 kcal/mol	0.016112	ENSG00000114859.16	CLCN2
chr6:5-tRF-trna152-ValCAC	-34.0 kcal/mol	0.00452	ENSG00000113916.18	BCL6
chr6:5-tRF-trna152-ValCAC	-30.6 kcal/mol	0.03398	ENSG00000173950.16	XXYLT1
chr6:5-tRF-trna152-ValCAC	-32.4 kcal/mol	0.030347	ENSG00000061938.21	TNK2
chr6:5-tRF-trna152-ValCAC	-32.4 kcal/mol	0.02666	ENSG00000061938.21	TNK2
chr6:5-tRF-trna152-ValCAC	-32.2 kcal/mol	0.031268	ENSG00000289747.1	ENSG00000289747
chr6:5-tRF-trna152-ValCAC	-31.4 kcal/mol	0.036076	ENSG00000163964.18	PIGX
chr6:5-tRF-trna152-ValCAC	-32.8 kcal/mol	0.012856	ENSG00000185619.19	PCGF3
chr6:5-tRF-trna152-ValCAC	-32.8 kcal/mol	0.012605	ENSG00000185619.19	PCGF3
chr6:5-tRF-trna152-ValCAC	-32.8 kcal/mol	0.01469	ENSG00000185619.19	PCGF3
chr6:5-tRF-trna152-ValCAC	-32.9 kcal/mol	0.03042	ENSG00000145217.14	SLC26A1
chr6:5-tRF-trna152-ValCAC	-32.0 kcal/mol	0.037216	ENSG00000159692.18	CTBP1
chr6:5-tRF-trna152-ValCAC	-32.0 kcal/mol	0.028808	ENSG00000159692.18	CTBP1
chr6:5-tRF-trna152-ValCAC	-31.5 kcal/mol	0.041106	ENSG00000090316.16	MAEA
chr6:5-tRF-trna152-ValCAC	-29.1 kcal/mol	0.046422	ENSG00000243449.8	C4orf48
chr6:5-tRF-trna152-ValCAC	-32.5 kcal/mol	0.021291	ENSG00000109667.12	SLC2A9
chr6:5-tRF-trna152-ValCAC	-29.8 kcal/mol	0.047299	ENSG00000198515.16	CNGA1
chr6:5-tRF-trna152-ValCAC	-29.8 kcal/mol	0.029973	ENSG00000198515.16	CNGA1
chr6:5-tRF-trna152-ValCAC	-29.1 kcal/mol	0.023141	ENSG00000109265.15	CRACD
chr6:5-tRF-trna152-ValCAC	-30.3 kcal/mol	0.044781	ENSG00000047315.17	POLR2B
chr6:5-tRF-trna152-ValCAC	-36.7 kcal/mol	0.006377	ENSG00000163739.5	CXCL1
chr6:5-tRF-trna152-ValCAC	-28.4 kcal/mol	0.026089	ENSG00000163625.17	WDFY3
chr6:5-tRF-trna152-ValCAC	-30.8 kcal/mol	0.033818	ENSG00000109323.11	MANBA
chr6:5-tRF-trna152-ValCAC	-32.0 kcal/mol	0.042813	ENSG00000109534.17	GAR1
chr6:5-tRF-trna152-ValCAC	-32.0 kcal/mol	0.043054	ENSG00000109534.17	GAR1
chr6:5-tRF-trna152-ValCAC	-29.5 kcal/mol	0.046524	ENSG00000145388.15	METTL14
chr6:5-tRF-trna152-ValCAC	-32.3 kcal/mol	0.011775	ENSG00000164066.13	INTU
chr6:5-tRF-trna152-ValCAC	-30.6 kcal/mol	0.03884	ENSG00000109452.13	INPP4B
chr6:5-tRF-trna152-ValCAC	-34.8 kcal/mol	0.007651	ENSG00000109654.16	TRIM2
chr6:5-tRF-trna152-ValCAC	-33.2 kcal/mol	0.010028	ENSG00000129116.20	PALLD
chr6:5-tRF-trna152-ValCAC	-29.5 kcal/mol	0.043691	ENSG00000038002.9	AGA
chr6:5-tRF-trna152-ValCAC	-31.5 kcal/mol	0.030397	ENSG00000109771.16	LRP2BP
chr6:5-tRF-trna152-ValCAC	-31.8 kcal/mol	0.024909	ENSG00000113389.16	NPR3
chr6:5-tRF-trna152-ValCAC	-33.7 kcal/mol	0.042667	ENSG00000164175.15	SLC45A2
chr6:5-tRF-trna152-ValCAC	-32.5 kcal/mol	0.045529	ENSG00000039537.16	C6
chr6:5-tRF-trna152-ValCAC	-28.6 kcal/mol	0.040391	ENSG00000253251.3	SHLD3
chr6:5-tRF-trna152-ValCAC	-29.9 kcal/mol	0.026317	ENSG00000145740.20	SLC30A5
chr6:5-tRF-trna152-ValCAC	-30.1 kcal/mol	0.012916	ENSG00000113161.17	HMGCR
chr6:5-tRF-trna152-ValCAC	-33.3 kcal/mol	0.026495	ENSG00000164291.17	ARSK
chr6:5-tRF-trna152-ValCAC	-31.2 kcal/mol	0.027266	ENSG00000118985.16	ELL2
chr6:5-tRF-trna152-ValCAC	-30.0 kcal/mol	0.047287	ENSG00000145730.21	PAM
chr6:5-tRF-trna152-ValCAC	-30.9 kcal/mol	0.036146	ENSG00000184349.14	EFNA5
chr6:5-tRF-trna152-ValCAC	-33.8 kcal/mol	0.035689	ENSG00000129596.5	CDO1
chr6:5-tRF-trna152-ValCAC	-29.6 kcal/mol	0.034673	ENSG00000125347.15	IRF1
chr6:5-tRF-trna152-ValCAC	-29.6 kcal/mol	0.043278	ENSG00000125347.15	IRF1
chr6:5-tRF-trna152-ValCAC	-29.6 kcal/mol	0.027393	ENSG00000125347.15	IRF1
chr6:5-tRF-trna152-ValCAC	-29.6 kcal/mol	0.015813	ENSG00000125347.15	IRF1
chr6:5-tRF-trna152-ValCAC	-29.6 kcal/mol	0.015488	ENSG00000125347.15	IRF1
chr6:5-tRF-trna152-ValCAC	-29.6 kcal/mol	0.030465	ENSG00000125347.15	IRF1
chr6:5-tRF-trna152-ValCAC	-32.5 kcal/mol	0.006609	ENSG00000113658.18	SMAD5
chr6:5-tRF-trna152-ValCAC	-30.1 kcal/mol	0.045946	ENSG00000112983.18	BRD8
chr6:5-tRF-trna152-ValCAC	-34.5 kcal/mol	0.029244	ENSG00000120709.11	FAM53C
chr6:5-tRF-trna152-ValCAC	-34.5 kcal/mol	0.011915	ENSG00000120709.11	FAM53C
chr6:5-tRF-trna152-ValCAC	-30.5 kcal/mol	0.035948	ENSG00000132563.17	REEP2
chr6:5-tRF-trna152-ValCAC	-30.0 kcal/mol	0.047144	ENSG00000044115.21	CTNNA1
chr6:5-tRF-trna152-ValCAC	-27.3 kcal/mol	0.04979	ENSG00000120725.13	SIL1
chr6:5-tRF-trna152-ValCAC	-32.5 kcal/mol	0.009433	ENSG00000170464.10	DNAJC18
chr6:5-tRF-trna152-ValCAC	-29.6 kcal/mol	0.042721	ENSG00000183876.9	ARSI
chr6:5-tRF-trna152-ValCAC	-28.2 kcal/mol	0.041613	ENSG00000145907.16	G3BP1
chr6:5-tRF-trna152-ValCAC	-30.9 kcal/mol	0.037092	ENSG00000155508.14	CNOT8
chr6:5-tRF-trna152-ValCAC	-30.5 kcal/mol	0.036145	ENSG00000155508.14	CNOT8
chr6:5-tRF-trna152-ValCAC	-28.9 kcal/mol	0.036054	ENSG00000040275.17	SPDL1
chr6:5-tRF-trna152-ValCAC	-32.0 kcal/mol	0.02153	ENSG00000182132.15	KCNIP1
chr6:5-tRF-trna152-ValCAC	-28.2 kcal/mol	0.03279	ENSG00000175414.7	ARL10
chr6:5-tRF-trna152-ValCAC	-30.7 kcal/mol	0.034104	ENSG00000170074.21	FAM153A
chr6:5-tRF-trna152-ValCAC	-30.7 kcal/mol	0.022915	ENSG00000170074.21	FAM153A
chr6:5-tRF-trna152-ValCAC	-30.5 kcal/mol	0.045303	ENSG00000145916.19	RMND5B
chr6:5-tRF-trna152-ValCAC	-30.5 kcal/mol	0.036145	ENSG00000145916.19	RMND5B
chr6:5-tRF-trna152-ValCAC	-30.5 kcal/mol	0.027417	ENSG00000145916.19	RMND5B
chr6:5-tRF-trna152-ValCAC	-26.7 kcal/mol	0.026231	ENSG00000169045.19	HNRNPH1
chr6:5-tRF-trna152-ValCAC	-29.7 kcal/mol	0.048582	ENSG00000197226.13	TBC1D9B
chr6:5-tRF-trna152-ValCAC	-29.7 kcal/mol	0.019647	ENSG00000197226.13	TBC1D9B
chr6:5-tRF-trna152-ValCAC	-29.0 kcal/mol	0.046164	ENSG00000112679.15	DUSP22
chr6:5-tRF-trna152-ValCAC	-29.9 kcal/mol	0.036662	ENSG00000145975.15	FAM217A
chr6:5-tRF-trna152-ValCAC	-29.9 kcal/mol	0.03715	ENSG00000145975.15	FAM217A
chr6:5-tRF-trna152-ValCAC	-37.5 kcal/mol	0.005968	ENSG00000198721.13	ECI2
chr6:5-tRF-trna152-ValCAC	-37.5 kcal/mol	0.006281	ENSG00000198721.13	ECI2
chr6:5-tRF-trna152-ValCAC	-37.5 kcal/mol	0.006405	ENSG00000198721.13	ECI2
chr6:5-tRF-trna152-ValCAC	-37.5 kcal/mol	0.004205	ENSG00000198721.13	ECI2
chr6:5-tRF-trna152-ValCAC	-37.5 kcal/mol	0.005719	ENSG00000198721.13	ECI2
chr6:5-tRF-trna152-ValCAC	-37.5 kcal/mol	0.0058	ENSG00000198721.13	ECI2
chr6:5-tRF-trna152-ValCAC	-37.5 kcal/mol	0.006954	ENSG00000198721.13	ECI2
chr6:5-tRF-trna152-ValCAC	-31.4 kcal/mol	0.019164	ENSG00000273983.2	H3C8
chr6:5-tRF-trna152-ValCAC	-30.0 kcal/mol	0.045304	ENSG00000276302.1	ENSG00000276302
chr6:5-tRF-trna152-ValCAC	-28.7 kcal/mol	0.029871	ENSG00000204482.11	LST1
chr6:5-tRF-trna152-ValCAC	-28.7 kcal/mol	0.027782	ENSG00000204482.11	LST1
chr6:5-tRF-trna152-ValCAC	-31.5 kcal/mol	0.038625	ENSG00000204394.13	VARS1
chr6:5-tRF-trna152-ValCAC	-29.0 kcal/mol	0.044393	ENSG00000096395.11	MLN
chr6:5-tRF-trna152-ValCAC	-33.2 kcal/mol	0.007303	ENSG00000124678.20	TCP11
chr6:5-tRF-trna152-ValCAC	-31.4 kcal/mol	0.016988	ENSG00000137392.10	CLPS
chr6:5-tRF-trna152-ValCAC	-31.4 kcal/mol	0.021859	ENSG00000137392.10	CLPS
chr6:5-tRF-trna152-ValCAC	-31.4 kcal/mol	0.015476	ENSG00000137392.10	CLPS
chr6:5-tRF-trna152-ValCAC	-33.2 kcal/mol	0.011172	ENSG00000112130.17	RNF8
chr6:5-tRF-trna152-ValCAC	-29.9 kcal/mol	0.045613	ENSG00000112139.17	MDGA1
chr6:5-tRF-trna152-ValCAC	-31.2 kcal/mol	0.041807	ENSG00000124731.13	TREM1
chr6:5-tRF-trna152-ValCAC	-30.7 kcal/mol	0.045984	ENSG00000112559.15	MDFI
chr6:5-tRF-trna152-ValCAC	-30.7 kcal/mol	0.015372	ENSG00000112559.15	MDFI
chr6:5-tRF-trna152-ValCAC	-30.7 kcal/mol	0.039546	ENSG00000112559.15	MDFI
chr6:5-tRF-trna152-ValCAC	-31.0 kcal/mol	0.04889	ENSG00000112655.16	PTK7
chr6:5-tRF-trna152-ValCAC	-30.3 kcal/mol	0.038067	ENSG00000112655.16	PTK7
chr6:5-tRF-trna152-ValCAC	-30.3 kcal/mol	0.041292	ENSG00000112655.16	PTK7
chr6:5-tRF-trna152-ValCAC	-31.6 kcal/mol	0.022449	ENSG00000180113.16	TDRD6
chr6:5-tRF-trna152-ValCAC	-31.9 kcal/mol	0.045978	ENSG00000112118.20	MCM3
chr6:5-tRF-trna152-ValCAC	-30.0 kcal/mol	0.002778	ENSG00000288614.1	ENSG00000288614
chr6:5-tRF-trna152-ValCAC	-31.0 kcal/mol	0.030013	ENSG00000132429.10	POPDC3
chr6:5-tRF-trna152-ValCAC	-31.2 kcal/mol	0.029556	ENSG00000135587.9	SMPD2
chr6:5-tRF-trna152-ValCAC	-31.7 kcal/mol	0.032	ENSG00000135596.18	MICAL1
chr6:5-tRF-trna152-ValCAC	-33.6 kcal/mol	0.012668	ENSG00000112769.20	LAMA4
chr6:5-tRF-trna152-ValCAC	-33.6 kcal/mol	0.011093	ENSG00000112769.20	LAMA4
chr6:5-tRF-trna152-ValCAC	-30.2 kcal/mol	0.041956	ENSG00000111906.18	HDDC2
chr6:5-tRF-trna152-ValCAC	-30.2 kcal/mol	0.035019	ENSG00000135540.12	NHSL1
chr6:5-tRF-trna152-ValCAC	-30.2 kcal/mol	0.041803	ENSG00000135540.12	NHSL1
chr6:5-tRF-trna152-ValCAC	-30.9 kcal/mol	0.046322	ENSG00000178199.14	ZC3H12D
chr6:5-tRF-trna152-ValCAC	-32.9 kcal/mol	0.01177	ENSG00000146426.19	TIAM2
chr6:5-tRF-trna152-ValCAC	-29.6 kcal/mol	0.038996	ENSG00000049618.25	ARID1B
chr6:5-tRF-trna152-ValCAC	-32.2 kcal/mol	0.02793	ENSG00000130338.13	TULP4
chr6:5-tRF-trna152-ValCAC	-32.1 kcal/mol	0.027949	ENSG00000120438.12	TCP1
chr6:5-tRF-trna152-ValCAC	-32.1 kcal/mol	0.035606	ENSG00000120438.12	TCP1
chr6:5-tRF-trna152-ValCAC	-32.1 kcal/mol	0.016462	ENSG00000120438.12	TCP1
chr6:5-tRF-trna152-ValCAC	-32.1 kcal/mol	0.016655	ENSG00000120438.12	TCP1
chr6:5-tRF-trna152-ValCAC	-32.1 kcal/mol	0.023208	ENSG00000120438.12	TCP1
chr6:5-tRF-trna152-ValCAC	-33.3 kcal/mol	0.038652	ENSG00000026297.17	RNASET2
chr6:5-tRF-trna152-ValCAC	-33.3 kcal/mol	0.03129	ENSG00000026297.17	RNASET2
chr6:5-tRF-trna152-ValCAC	-31.7 kcal/mol	0.041989	ENSG00000136238.20	RAC1
chr6:5-tRF-trna152-ValCAC	-31.7 kcal/mol	0.044869	ENSG00000136238.20	RAC1
chr6:5-tRF-trna152-ValCAC	-30.3 kcal/mol	0.028927	ENSG00000146576.13	INTS15
chr6:5-tRF-trna152-ValCAC	-31.0 kcal/mol	0.026382	ENSG00000006747.15	SCIN
chr6:5-tRF-trna152-ValCAC	-30.0 kcal/mol	0.04702	ENSG00000188732.11	FAM221A
chr6:5-tRF-trna152-ValCAC	-30.9 kcal/mol	0.030736	ENSG00000196335.13	STK31
chr6:5-tRF-trna152-ValCAC	-30.0 kcal/mol	0.032717	ENSG00000106571.15	GLI3
chr6:5-tRF-trna152-ValCAC	-31.1 kcal/mol	0.013285	ENSG00000106608.17	URGCP
chr6:5-tRF-trna152-ValCAC	-31.7 kcal/mol	0.041324	ENSG00000136279.21	DBNL
chr6:5-tRF-trna152-ValCAC	-31.7 kcal/mol	0.020737	ENSG00000136205.18	TNS3
chr6:5-tRF-trna152-ValCAC	-31.5 kcal/mol	0.047876	ENSG00000169919.17	GUSB
chr6:5-tRF-trna152-ValCAC	-33.3 kcal/mol	0.039372	ENSG00000126522.17	ASL
chr6:5-tRF-trna152-ValCAC	-33.3 kcal/mol	0.04596	ENSG00000126522.17	ASL
chr6:5-tRF-trna152-ValCAC	-33.3 kcal/mol	0.037555	ENSG00000126522.17	ASL
chr6:5-tRF-trna152-ValCAC	-33.3 kcal/mol	0.04097	ENSG00000126522.17	ASL
chr6:5-tRF-trna152-ValCAC	-32.5 kcal/mol	0.042534	ENSG00000126522.17	ASL
chr6:5-tRF-trna152-ValCAC	-33.3 kcal/mol	0.020679	ENSG00000249319.2	ENSG00000249319
chr6:5-tRF-trna152-ValCAC	-32.2 kcal/mol	0.047497	ENSG00000243335.10	KCTD7
chr6:5-tRF-trna152-ValCAC	-32.2 kcal/mol	0.030627	ENSG00000243335.10	KCTD7
chr6:5-tRF-trna152-ValCAC	-28.0 kcal/mol	0.045589	ENSG00000158321.19	AUTS2
chr6:5-tRF-trna152-ValCAC	-33.1 kcal/mol	0.042218	ENSG00000106077.19	ABHD11
chr6:5-tRF-trna152-ValCAC	-33.1 kcal/mol	0.044068	ENSG00000106077.19	ABHD11
chr6:5-tRF-trna152-ValCAC	-33.1 kcal/mol	0.043409	ENSG00000106077.19	ABHD11
chr6:5-tRF-trna152-ValCAC	-31.5 kcal/mol	0.044761	ENSG00000106077.19	ABHD11
chr6:5-tRF-trna152-ValCAC	-30.0 kcal/mol	0.045182	ENSG00000285772.1	ENSG00000285772
chr6:5-tRF-trna152-ValCAC	-29.9 kcal/mol	0.048159	ENSG00000070669.17	ASNS
chr6:5-tRF-trna152-ValCAC	-32.9 kcal/mol	0.016183	ENSG00000164713.10	BRI3
chr6:5-tRF-trna152-ValCAC	-32.9 kcal/mol	0.019623	ENSG00000164713.10	BRI3
chr6:5-tRF-trna152-ValCAC	-33.4 kcal/mol	0.012177	ENSG00000166448.15	TMEM130
chr6:5-tRF-trna152-ValCAC	-27.4 kcal/mol	0.03743	ENSG00000168090.10	COPS6
chr6:5-tRF-trna152-ValCAC	-33.3 kcal/mol	0.01088	ENSG00000188186.11	LAMTOR4
chr6:5-tRF-trna152-ValCAC	-33.3 kcal/mol	0.01024	ENSG00000188186.11	LAMTOR4
chr6:5-tRF-trna152-ValCAC	-33.3 kcal/mol	0.014356	ENSG00000188186.11	LAMTOR4
chr6:5-tRF-trna152-ValCAC	-31.3 kcal/mol	0.035829	ENSG00000146828.18	SLC12A9
chr6:5-tRF-trna152-ValCAC	-33.4 kcal/mol	0.032273	ENSG00000167011.9	NAT16
chr6:5-tRF-trna152-ValCAC	-30.6 kcal/mol	0.03438	ENSG00000106397.12	PLOD3
chr6:5-tRF-trna152-ValCAC	-32.7 kcal/mol	0.026629	ENSG00000270249.2	ENSG00000270249
chr6:5-tRF-trna152-ValCAC	-32.8 kcal/mol	0.013291	ENSG00000105856.14	HBP1
chr6:5-tRF-trna152-ValCAC	-33.4 kcal/mol	0.012648	ENSG00000197157.11	SND1
chr6:5-tRF-trna152-ValCAC	-33.3 kcal/mol	0.046678	ENSG00000106348.19	IMPDH1
chr6:5-tRF-trna152-ValCAC	-31.5 kcal/mol	0.039331	ENSG00000106459.15	NRF1
chr6:5-tRF-trna152-ValCAC	-33.6 kcal/mol	0.041072	ENSG00000213265.9	TSGA13
chr6:5-tRF-trna152-ValCAC	-33.6 kcal/mol	0.007681	ENSG00000213265.9	TSGA13
chr6:5-tRF-trna152-ValCAC	-30.7 kcal/mol	0.031845	ENSG00000128585.18	MKLN1
chr6:5-tRF-trna152-ValCAC	-31.6 kcal/mol	0.046385	ENSG00000225781.2	OR6V1
chr6:5-tRF-trna152-ValCAC	-30.6 kcal/mol	0.041655	ENSG00000170260.9	ZNF212
chr6:5-tRF-trna152-ValCAC	-31.6 kcal/mol	0.040512	ENSG00000170260.9	ZNF212
chr6:5-tRF-trna152-ValCAC	-22.9 kcal/mol	0.034701	ENSG00000288608.1	ENSG00000288608
chr6:5-tRF-trna152-ValCAC	-30.7 kcal/mol	0.042272	ENSG00000013374.17	NUB1
chr6:5-tRF-trna152-ValCAC	-34.3 kcal/mol	0.028233	ENSG00000254093.9	PINX1
chr6:5-tRF-trna152-ValCAC	-34.3 kcal/mol	0.021303	ENSG00000254093.9	PINX1
chr6:5-tRF-trna152-ValCAC	-30.1 kcal/mol	0.031806	ENSG00000104613.12	INTS10
chr6:5-tRF-trna152-ValCAC	-29.9 kcal/mol	0.049184	ENSG00000158806.14	NPM2
chr6:5-tRF-trna152-ValCAC	-33.7 kcal/mol	0.043535	ENSG00000275074.2	NUDT18
chr6:5-tRF-trna152-ValCAC	-33.7 kcal/mol	0.035564	ENSG00000275074.2	NUDT18
chr6:5-tRF-trna152-ValCAC	-32.2 kcal/mol	0.004357	ENSG00000104679.12	R3HCC1
chr6:5-tRF-trna152-ValCAC	-32.2 kcal/mol	0.037684	ENSG00000104679.12	R3HCC1
chr6:5-tRF-trna152-ValCAC	-32.2 kcal/mol	0.026729	ENSG00000104679.12	R3HCC1
chr6:5-tRF-trna152-ValCAC	-32.2 kcal/mol	0.035925	ENSG00000104679.12	R3HCC1
chr6:5-tRF-trna152-ValCAC	-30.0 kcal/mol	0.048376	ENSG00000120899.18	PTK2B
chr6:5-tRF-trna152-ValCAC	-30.9 kcal/mol	0.041533	ENSG00000186918.14	ZNF395
chr6:5-tRF-trna152-ValCAC	-30.9 kcal/mol	0.041885	ENSG00000186918.14	ZNF395
chr6:5-tRF-trna152-ValCAC	-30.9 kcal/mol	0.031653	ENSG00000186918.14	ZNF395
chr6:5-tRF-trna152-ValCAC	-30.1 kcal/mol	0.044127	ENSG00000012232.10	EXTL3
chr6:5-tRF-trna152-ValCAC	-31.9 kcal/mol	0.018138	ENSG00000165046.13	LETM2
chr6:5-tRF-trna152-ValCAC	-30.9 kcal/mol	0.029659	ENSG00000165102.15	HGSNAT
chr6:5-tRF-trna152-ValCAC	-32.5 kcal/mol	0.020087	ENSG00000023287.13	RB1CC1
chr6:5-tRF-trna152-ValCAC	-32.5 kcal/mol	0.013315	ENSG00000023287.13	RB1CC1
chr6:5-tRF-trna152-ValCAC	-32.5 kcal/mol	0.028368	ENSG00000023287.13	RB1CC1
chr6:5-tRF-trna152-ValCAC	-30.5 kcal/mol	0.04881	ENSG00000040341.18	STAU2
chr6:5-tRF-trna152-ValCAC	-30.9 kcal/mol	0.04659	ENSG00000176731.12	RBIS
chr6:5-tRF-trna152-ValCAC	-29.2 kcal/mol	0.045163	ENSG00000079102.18	RUNX1T1
chr6:5-tRF-trna152-ValCAC	-29.2 kcal/mol	0.034442	ENSG00000164949.8	GEM
chr6:5-tRF-trna152-ValCAC	-31.4 kcal/mol	0.026592	ENSG00000104413.18	ESRP1
chr6:5-tRF-trna152-ValCAC	-30.5 kcal/mol	0.046022	ENSG00000104324.16	CPQ
chr6:5-tRF-trna152-ValCAC	-29.7 kcal/mol	0.044178	ENSG00000156482.11	RPL30
chr6:5-tRF-trna152-ValCAC	-29.7 kcal/mol	0.016576	ENSG00000156482.11	RPL30
chr6:5-tRF-trna152-ValCAC	-25.9 kcal/mol	0.01177	ENSG00000289767.1	ENSG00000289767
chr6:5-tRF-trna152-ValCAC	-29.4 kcal/mol	0.046327	ENSG00000172167.8	MTBP
chr6:5-tRF-trna152-ValCAC	-34.0 kcal/mol	0.036041	ENSG00000104472.10	CHRAC1
chr6:5-tRF-trna152-ValCAC	-34.0 kcal/mol	0.012229	ENSG00000104472.10	CHRAC1
chr6:5-tRF-trna152-ValCAC	-32.2 kcal/mol	0.01708	ENSG00000234616.9	JRK
chr6:5-tRF-trna152-ValCAC	-30.3 kcal/mol	0.035878	ENSG00000126233.2	SLURP1
chr6:5-tRF-trna152-ValCAC	-31.5 kcal/mol	0.023477	ENSG00000071894.17	CPSF1
chr6:5-tRF-trna152-ValCAC	-29.9 kcal/mol	0.049569	ENSG00000160948.14	VPS28
chr6:5-tRF-trna152-ValCAC	-32.9 kcal/mol	0.027135	ENSG00000160959.8	LRRC14
chr6:5-tRF-trna152-ValCAC	-32.9 kcal/mol	0.017338	ENSG00000160959.8	LRRC14
chr6:5-tRF-trna152-ValCAC	-32.9 kcal/mol	0.014794	ENSG00000160959.8	LRRC14
chr6:5-tRF-trna152-ValCAC	-33.2 kcal/mol	0.04271	ENSG00000198680.6	TUSC1
chr6:5-tRF-trna152-ValCAC	-31.5 kcal/mol	0.03628	ENSG00000120159.13	CAAP1
chr6:5-tRF-trna152-ValCAC	-32.0 kcal/mol	0.034337	ENSG00000137055.15	PLAA
chr6:5-tRF-trna152-ValCAC	-33.5 kcal/mol	0.028591	ENSG00000147905.18	ZCCHC7
chr6:5-tRF-trna152-ValCAC	-30.5 kcal/mol	0.030047	ENSG00000070601.10	FRMPD1
chr6:5-tRF-trna152-ValCAC	-28.5 kcal/mol	0.049767	ENSG00000107282.9	APBA1
chr6:5-tRF-trna152-ValCAC	-31.6 kcal/mol	0.039397	ENSG00000158169.14	FANCC
chr6:5-tRF-trna152-ValCAC	-31.6 kcal/mol	0.036881	ENSG00000158169.14	FANCC
chr6:5-tRF-trna152-ValCAC	-31.6 kcal/mol	0.022251	ENSG00000158169.14	FANCC
chr6:5-tRF-trna152-ValCAC	-30.0 kcal/mol	0.04445	ENSG00000119514.7	GALNT12
chr6:5-tRF-trna152-ValCAC	-30.3 kcal/mol	0.033121	ENSG00000119328.12	ABITRAM
chr6:5-tRF-trna152-ValCAC	-30.4 kcal/mol	0.039056	ENSG00000136813.15	ECPAS
chr6:5-tRF-trna152-ValCAC	-33.2 kcal/mol	0.033875	ENSG00000106927.12	AMBP
chr6:5-tRF-trna152-ValCAC	-33.2 kcal/mol	0.026206	ENSG00000106927.12	AMBP
chr6:5-tRF-trna152-ValCAC	-33.9 kcal/mol	0.026648	ENSG00000285082.3	ENSG00000285082
chr6:5-tRF-trna152-ValCAC	-33.9 kcal/mol	0.024236	ENSG00000285082.3	ENSG00000285082
chr6:5-tRF-trna152-ValCAC	-33.9 kcal/mol	0.018326	ENSG00000285082.3	ENSG00000285082
chr6:5-tRF-trna152-ValCAC	-33.9 kcal/mol	0.016166	ENSG00000285082.3	ENSG00000285082
chr6:5-tRF-trna152-ValCAC	-33.9 kcal/mol	0.016006	ENSG00000285082.3	ENSG00000285082
chr6:5-tRF-trna152-ValCAC	-33.9 kcal/mol	0.013476	ENSG00000285082.3	ENSG00000285082
chr6:5-tRF-trna152-ValCAC	-33.9 kcal/mol	0.029067	ENSG00000285082.3	ENSG00000285082
chr6:5-tRF-trna152-ValCAC	-33.9 kcal/mol	0.021073	ENSG00000285082.3	ENSG00000285082
chr6:5-tRF-trna152-ValCAC	-31.8 kcal/mol	0.027937	ENSG00000119396.12	RAB14
chr6:5-tRF-trna152-ValCAC	-29.4 kcal/mol	0.046934	ENSG00000106689.11	LHX2
chr6:5-tRF-trna152-ValCAC	-30.9 kcal/mol	0.047666	ENSG00000136931.10	NR5A1
chr6:5-tRF-trna152-ValCAC	-36.4 kcal/mol	0.001798	ENSG00000136895.19	GARNL3
chr6:5-tRF-trna152-ValCAC	-30.5 kcal/mol	0.033795	ENSG00000148341.18	SH3GLB2
chr6:5-tRF-trna152-ValCAC	-31.3 kcal/mol	0.032591	ENSG00000160271.16	RALGDS
chr6:5-tRF-trna152-ValCAC	-30.5 kcal/mol	0.017268	ENSG00000160325.15	CACFD1
chr6:5-tRF-trna152-ValCAC	-30.9 kcal/mol	0.047756	ENSG00000123454.12	DBH
chr6:5-tRF-trna152-ValCAC	-29.6 kcal/mol	0.049492	ENSG00000186350.12	RXRA
chr6:5-tRF-trna152-ValCAC	-32.7 kcal/mol	0.031792	ENSG00000107147.14	KCNT1
chr6:5-tRF-trna152-ValCAC	-29.1 kcal/mol	0.03542	ENSG00000107281.10	NPDC1
chr6:5-tRF-trna152-ValCAC	-33.8 kcal/mol	0.039279	ENSG00000188747.9	NOXA1
chr6:5-tRF-trna152-ValCAC	-33.8 kcal/mol	0.03724	ENSG00000188747.9	NOXA1
chr6:5-tRF-trna152-ValCAC	-33.8 kcal/mol	0.032517	ENSG00000188747.9	NOXA1
chr6:5-tRF-trna152-ValCAC	-33.8 kcal/mol	0.012643	ENSG00000188747.9	NOXA1
chr6:5-tRF-trna152-ValCAC	-32.1 kcal/mol	0.03063	ENSG00000197070.14	ARRDC1
chr6:5-tRF-trna152-ValCAC	-31.9 kcal/mol	0.026538	ENSG00000181090.21	EHMT1
chr6:5-tRF-trna152-ValCAC	-31.7 kcal/mol	0.043727	ENSG00000181192.12	DHTKD1
chr6:5-tRF-trna152-ValCAC	-31.4 kcal/mol	0.02632	ENSG00000148468.17	FAM171A1
chr6:5-tRF-trna152-ValCAC	-34.1 kcal/mol	0.006143	ENSG00000241058.4	NSUN6
chr6:5-tRF-trna152-ValCAC	-31.2 kcal/mol	0.025882	ENSG00000197321.16	SVIL
chr6:5-tRF-trna152-ValCAC	-30.2 kcal/mol	0.034387	ENSG00000099250.18	NRP1
chr6:5-tRF-trna152-ValCAC	-31.2 kcal/mol	0.037019	ENSG00000095794.21	CREM
chr6:5-tRF-trna152-ValCAC	-31.2 kcal/mol	0.018219	ENSG00000095794.21	CREM
chr6:5-tRF-trna152-ValCAC	-31.2 kcal/mol	0.033095	ENSG00000095794.21	CREM
chr6:5-tRF-trna152-ValCAC	-31.2 kcal/mol	0.025882	ENSG00000095794.21	CREM
chr6:5-tRF-trna152-ValCAC	-31.2 kcal/mol	0.027266	ENSG00000095794.21	CREM
chr6:5-tRF-trna152-ValCAC	-31.2 kcal/mol	0.016639	ENSG00000095794.21	CREM
chr6:5-tRF-trna152-ValCAC	-31.2 kcal/mol	0.032412	ENSG00000095794.21	CREM
chr6:5-tRF-trna152-ValCAC	-31.2 kcal/mol	0.030527	ENSG00000095794.21	CREM
chr6:5-tRF-trna152-ValCAC	-31.2 kcal/mol	0.027266	ENSG00000095794.21	CREM
chr6:5-tRF-trna152-ValCAC	-31.2 kcal/mol	0.019292	ENSG00000095794.21	CREM
chr6:5-tRF-trna152-ValCAC	-34.0 kcal/mol	0.044798	ENSG00000265190.7	ANXA8
chr6:5-tRF-trna152-ValCAC	-36.7 kcal/mol	0.008735	ENSG00000070748.19	CHAT
chr6:5-tRF-trna152-ValCAC	-36.7 kcal/mol	0.009443	ENSG00000070748.19	CHAT
chr6:5-tRF-trna152-ValCAC	-31.6 kcal/mol	0.027387	ENSG00000151150.22	ANK3
chr6:5-tRF-trna152-ValCAC	-31.6 kcal/mol	0.023854	ENSG00000151150.22	ANK3
chr6:5-tRF-trna152-ValCAC	-31.6 kcal/mol	0.020193	ENSG00000151150.22	ANK3
chr6:5-tRF-trna152-ValCAC	-31.6 kcal/mol	0.021702	ENSG00000151150.22	ANK3
chr6:5-tRF-trna152-ValCAC	-31.6 kcal/mol	0.0172	ENSG00000151150.22	ANK3
chr6:5-tRF-trna152-ValCAC	-31.6 kcal/mol	0.02848	ENSG00000151150.22	ANK3
chr6:5-tRF-trna152-ValCAC	-31.6 kcal/mol	0.033993	ENSG00000151150.22	ANK3
chr6:5-tRF-trna152-ValCAC	-29.9 kcal/mol	0.028714	ENSG00000171224.9	FAM241B
chr6:5-tRF-trna152-ValCAC	-33.0 kcal/mol	0.032245	ENSG00000188716.6	DUSP29
chr6:5-tRF-trna152-ValCAC	-31.4 kcal/mol	0.049108	ENSG00000079393.22	DUSP13B
chr6:5-tRF-trna152-ValCAC	-31.7 kcal/mol	0.049949	ENSG00000293542.1	DUSP13B
chr6:5-tRF-trna152-ValCAC	-34.0 kcal/mol	0.035009	ENSG00000156113.25	KCNMA1
chr6:5-tRF-trna152-ValCAC	-31.8 kcal/mol	0.039417	ENSG00000156113.25	KCNMA1
chr6:5-tRF-trna152-ValCAC	-33.5 kcal/mol	0.048134	ENSG00000119922.11	IFIT2
chr6:5-tRF-trna152-ValCAC	-30.2 kcal/mol	0.030491	ENSG00000052749.14	RRP12
chr6:5-tRF-trna152-ValCAC	-31.4 kcal/mol	0.048806	ENSG00000155229.21	MMS19
chr6:5-tRF-trna152-ValCAC	-31.4 kcal/mol	0.045871	ENSG00000155229.21	MMS19
chr6:5-tRF-trna152-ValCAC	-31.4 kcal/mol	0.038398	ENSG00000155229.21	MMS19
chr6:5-tRF-trna152-ValCAC	-31.4 kcal/mol	0.026592	ENSG00000155229.21	MMS19
chr6:5-tRF-trna152-ValCAC	-30.5 kcal/mol	0.033795	ENSG00000255339.6	ENSG00000255339
chr6:5-tRF-trna152-ValCAC	-30.5 kcal/mol	0.038126	ENSG00000255339.6	ENSG00000255339
chr6:5-tRF-trna152-ValCAC	-30.5 kcal/mol	0.047878	ENSG00000166136.16	NDUFB8
chr6:5-tRF-trna152-ValCAC	-30.5 kcal/mol	0.048499	ENSG00000166136.16	NDUFB8
chr6:5-tRF-trna152-ValCAC	-30.5 kcal/mol	0.040729	ENSG00000166136.16	NDUFB8
chr6:5-tRF-trna152-ValCAC	-31.0 kcal/mol	0.047887	ENSG00000055950.17	MRPL43
chr6:5-tRF-trna152-ValCAC	-29.7 kcal/mol	0.04029	ENSG00000107807.13	TLX1
chr6:5-tRF-trna152-ValCAC	-33.3 kcal/mol	0.017223	ENSG00000166171.13	DPCD
chr6:5-tRF-trna152-ValCAC	-33.3 kcal/mol	0.011621	ENSG00000166171.13	DPCD
chr6:5-tRF-trna152-ValCAC	-33.3 kcal/mol	0.004417	ENSG00000166171.13	DPCD
chr6:5-tRF-trna152-ValCAC	-31.0 kcal/mol	0.017586	ENSG00000107862.7	GBF1
chr6:5-tRF-trna152-ValCAC	-28.3 kcal/mol	0.016121	ENSG00000107862.7	GBF1
chr6:5-tRF-trna152-ValCAC	-31.0 kcal/mol	0.030507	ENSG00000107862.7	GBF1
chr6:5-tRF-trna152-ValCAC	-31.0 kcal/mol	0.037279	ENSG00000107862.7	GBF1
chr6:5-tRF-trna152-ValCAC	-31.4 kcal/mol	0.046111	ENSG00000171206.16	TRIM8
chr6:5-tRF-trna152-ValCAC	-31.4 kcal/mol	0.047383	ENSG00000171206.16	TRIM8
chr6:5-tRF-trna152-ValCAC	-33.7 kcal/mol	0.035238	ENSG00000156384.15	SFR1
chr6:5-tRF-trna152-ValCAC	-33.7 kcal/mol	0.032866	ENSG00000156384.15	SFR1
chr6:5-tRF-trna152-ValCAC	-34.0 kcal/mol	0.04086	ENSG00000188316.16	ENO4
chr6:5-tRF-trna152-ValCAC	-31.8 kcal/mol	0.038018	ENSG00000198825.15	INPP5F
chr6:5-tRF-trna152-ValCAC	-30.6 kcal/mol	0.036442	ENSG00000198825.15	INPP5F
chr6:5-tRF-trna152-ValCAC	-30.6 kcal/mol	0.03351	ENSG00000198825.15	INPP5F
chr6:5-tRF-trna152-ValCAC	-30.6 kcal/mol	0.037686	ENSG00000198825.15	INPP5F
chr6:5-tRF-trna152-ValCAC	-30.6 kcal/mol	0.046484	ENSG00000198825.15	INPP5F
chr6:5-tRF-trna152-ValCAC	-31.6 kcal/mol	0.049547	ENSG00000132334.17	PTPRE
chr6:5-tRF-trna152-ValCAC	-32.7 kcal/mol	0.029141	ENSG00000177963.15	RIC8A
chr6:5-tRF-trna152-ValCAC	-27.5 kcal/mol	0.020376	ENSG00000177963.15	RIC8A
chr6:5-tRF-trna152-ValCAC	-32.7 kcal/mol	0.024486	ENSG00000177963.15	RIC8A
chr6:5-tRF-trna152-ValCAC	-32.8 kcal/mol	0.030429	ENSG00000214063.12	TSPAN4
chr6:5-tRF-trna152-ValCAC	-32.8 kcal/mol	0.044155	ENSG00000214063.12	TSPAN4
chr6:5-tRF-trna152-ValCAC	-32.8 kcal/mol	0.04631	ENSG00000214063.12	TSPAN4
chr6:5-tRF-trna152-ValCAC	-31.8 kcal/mol	0.018598	ENSG00000078902.16	TOLLIP
chr6:5-tRF-trna152-ValCAC	-32.3 kcal/mol	0.049004	ENSG00000110628.16	SLC22A18
chr6:5-tRF-trna152-ValCAC	-31.9 kcal/mol	0.045852	ENSG00000170955.10	CAVIN3
chr6:5-tRF-trna152-ValCAC	-31.9 kcal/mol	0.041415	ENSG00000170955.10	CAVIN3
chr6:5-tRF-trna152-ValCAC	-32.6 kcal/mol	0.032792	ENSG00000166313.20	APBB1
chr6:5-tRF-trna152-ValCAC	-31.2 kcal/mol	0.044515	ENSG00000166387.14	PPFIBP2
chr6:5-tRF-trna152-ValCAC	-31.3 kcal/mol	0.042282	ENSG00000166471.11	TMEM41B
chr6:5-tRF-trna152-ValCAC	-31.3 kcal/mol	0.036221	ENSG00000166471.11	TMEM41B
chr6:5-tRF-trna152-ValCAC	-30.1 kcal/mol	0.047436	ENSG00000133805.16	AMPD3
chr6:5-tRF-trna152-ValCAC	-27.1 kcal/mol	0.037499	ENSG00000110321.19	EIF4G2
chr6:5-tRF-trna152-ValCAC	-29.8 kcal/mol	0.043909	ENSG00000110680.14	CALCA
chr6:5-tRF-trna152-ValCAC	-32.9 kcal/mol	0.008134	ENSG00000070081.18	NUCB2
chr6:5-tRF-trna152-ValCAC	-32.3 kcal/mol	0.015071	ENSG00000166181.13	API5
chr6:5-tRF-trna152-ValCAC	-30.9 kcal/mol	0.02229	ENSG00000085117.12	CD82
chr6:5-tRF-trna152-ValCAC	-33.6 kcal/mol	0.047207	ENSG00000165915.14	SLC39A13
chr6:5-tRF-trna152-ValCAC	-33.6 kcal/mol	0.016051	ENSG00000165915.14	SLC39A13
chr6:5-tRF-trna152-ValCAC	-33.6 kcal/mol	0.014	ENSG00000165915.14	SLC39A13
chr6:5-tRF-trna152-ValCAC	-33.6 kcal/mol	0.015759	ENSG00000165915.14	SLC39A13
chr6:5-tRF-trna152-ValCAC	-33.6 kcal/mol	0.015206	ENSG00000165915.14	SLC39A13
chr6:5-tRF-trna152-ValCAC	-33.6 kcal/mol	0.008208	ENSG00000165915.14	SLC39A13
chr6:5-tRF-trna152-ValCAC	-30.3 kcal/mol	0.044342	ENSG00000165916.9	PSMC3
chr6:5-tRF-trna152-ValCAC	-30.3 kcal/mol	0.041725	ENSG00000165916.9	PSMC3
chr6:5-tRF-trna152-ValCAC	-33.2 kcal/mol	0.024979	ENSG00000110536.14	PTPMT1
chr6:5-tRF-trna152-ValCAC	-33.2 kcal/mol	0.048098	ENSG00000110536.14	PTPMT1
chr6:5-tRF-trna152-ValCAC	-33.2 kcal/mol	0.021865	ENSG00000110536.14	PTPMT1
chr6:5-tRF-trna152-ValCAC	-28.3 kcal/mol	0.033172	ENSG00000166927.13	MS4A7
chr6:5-tRF-trna152-ValCAC	-26.7 kcal/mol	0.03541	ENSG00000110107.9	PRPF19
chr6:5-tRF-trna152-ValCAC	-32.1 kcal/mol	0.033634	ENSG00000256591.5	ENSG00000256591
chr6:5-tRF-trna152-ValCAC	-32.1 kcal/mol	0.044764	ENSG00000167985.7	SDHAF2
chr6:5-tRF-trna152-ValCAC	-30.0 kcal/mol	0.040823	ENSG00000124939.6	SCGB2A1
chr6:5-tRF-trna152-ValCAC	-31.4 kcal/mol	0.022513	ENSG00000133316.16	WDR74
chr6:5-tRF-trna152-ValCAC	-34.1 kcal/mol	0.040888	ENSG00000168439.17	STIP1
chr6:5-tRF-trna152-ValCAC	-34.1 kcal/mol	0.013222	ENSG00000168439.17	STIP1
chr6:5-tRF-trna152-ValCAC	-35.9 kcal/mol	0.018298	ENSG00000197891.12	SLC22A12
chr6:5-tRF-trna152-ValCAC	-29.9 kcal/mol	0.049056	ENSG00000168062.10	BATF2
chr6:5-tRF-trna152-ValCAC	-30.0 kcal/mol	0.042026	ENSG00000175376.9	EIF1AD
chr6:5-tRF-trna152-ValCAC	-30.0 kcal/mol	0.048129	ENSG00000175376.9	EIF1AD
chr6:5-tRF-trna152-ValCAC	-30.0 kcal/mol	0.048624	ENSG00000175376.9	EIF1AD
chr6:5-tRF-trna152-ValCAC	-27.8 kcal/mol	0.036572	ENSG00000174791.11	RIN1
chr6:5-tRF-trna152-ValCAC	-32.8 kcal/mol	0.046176	ENSG00000174744.14	BRMS1
chr6:5-tRF-trna152-ValCAC	-32.8 kcal/mol	0.035559	ENSG00000174744.14	BRMS1
chr6:5-tRF-trna152-ValCAC	-32.8 kcal/mol	0.049019	ENSG00000174744.14	BRMS1
chr6:5-tRF-trna152-ValCAC	-32.8 kcal/mol	0.025991	ENSG00000174744.14	BRMS1
chr6:5-tRF-trna152-ValCAC	-32.8 kcal/mol	0.02814	ENSG00000174744.14	BRMS1
chr6:5-tRF-trna152-ValCAC	-30.2 kcal/mol	0.045238	ENSG00000173227.14	SYT12
chr6:5-tRF-trna152-ValCAC	-30.4 kcal/mol	0.039574	ENSG00000172613.8	RAD9A
chr6:5-tRF-trna152-ValCAC	-29.9 kcal/mol	0.048799	ENSG00000085733.16	CTTN
chr6:5-tRF-trna152-ValCAC	-29.3 kcal/mol	0.034515	ENSG00000165458.15	INPPL1
chr6:5-tRF-trna152-ValCAC	-29.3 kcal/mol	0.020567	ENSG00000165458.15	INPPL1
chr6:5-tRF-trna152-ValCAC	-33.4 kcal/mol	0.044062	ENSG00000162129.15	CLPB
chr6:5-tRF-trna152-ValCAC	-33.4 kcal/mol	0.037145	ENSG00000162129.15	CLPB
chr6:5-tRF-trna152-ValCAC	-33.4 kcal/mol	0.010594	ENSG00000162129.15	CLPB
chr6:5-tRF-trna152-ValCAC	-33.4 kcal/mol	0.008938	ENSG00000162129.15	CLPB
chr6:5-tRF-trna152-ValCAC	-33.4 kcal/mol	0.044247	ENSG00000162129.15	CLPB
chr6:5-tRF-trna152-ValCAC	-33.4 kcal/mol	0.006737	ENSG00000162129.15	CLPB
chr6:5-tRF-trna152-ValCAC	-32.3 kcal/mol	0.014256	ENSG00000186642.16	PDE2A
chr6:5-tRF-trna152-ValCAC	-32.3 kcal/mol	0.017282	ENSG00000186642.16	PDE2A
chr6:5-tRF-trna152-ValCAC	-32.3 kcal/mol	0.015617	ENSG00000186642.16	PDE2A
chr6:5-tRF-trna152-ValCAC	-33.6 kcal/mol	0.023552	ENSG00000186635.16	ARAP1
chr6:5-tRF-trna152-ValCAC	-33.6 kcal/mol	0.020205	ENSG00000186635.16	ARAP1
chr6:5-tRF-trna152-ValCAC	-32.0 kcal/mol	0.016477	ENSG00000214530.10	STARD10
chr6:5-tRF-trna152-ValCAC	-32.7 kcal/mol	0.049667	ENSG00000175564.13	UCP3
chr6:5-tRF-trna152-ValCAC	-28.8 kcal/mol	0.017788	ENSG00000175536.7	LIPT2
chr6:5-tRF-trna152-ValCAC	-30.9 kcal/mol	0.031403	ENSG00000162139.10	NEU3
chr6:5-tRF-trna152-ValCAC	-30.9 kcal/mol	0.031486	ENSG00000162139.10	NEU3
chr6:5-tRF-trna152-ValCAC	-29.7 kcal/mol	0.048403	ENSG00000149257.16	SERPINH1
chr6:5-tRF-trna152-ValCAC	-32.7 kcal/mol	0.022008	ENSG00000137507.11	LRRC32
chr6:5-tRF-trna152-ValCAC	-31.7 kcal/mol	0.02797	ENSG00000087884.16	AAMDC
chr6:5-tRF-trna152-ValCAC	-33.9 kcal/mol	0.0441	ENSG00000137494.14	ANKRD42
chr6:5-tRF-trna152-ValCAC	-35.2 kcal/mol	0.016787	ENSG00000137504.15	CREBZF
chr6:5-tRF-trna152-ValCAC	-35.2 kcal/mol	0.008131	ENSG00000137504.15	CREBZF
chr6:5-tRF-trna152-ValCAC	-29.6 kcal/mol	0.044818	ENSG00000151376.19	ME3
chr6:5-tRF-trna152-ValCAC	-31.1 kcal/mol	0.046444	ENSG00000086848.15	ALG9
chr6:5-tRF-trna152-ValCAC	-31.1 kcal/mol	0.04753	ENSG00000258529.5	ENSG00000258529
chr6:5-tRF-trna152-ValCAC	-30.2 kcal/mol	0.038601	ENSG00000076043.11	REXO2
chr6:5-tRF-trna152-ValCAC	-36.6 kcal/mol	0.013823	ENSG00000110243.12	APOA5
chr6:5-tRF-trna152-ValCAC	-36.6 kcal/mol	0.014342	ENSG00000110243.12	APOA5
chr6:5-tRF-trna152-ValCAC	-36.6 kcal/mol	0.008229	ENSG00000110243.12	APOA5
chr6:5-tRF-trna152-ValCAC	-36.6 kcal/mol	0.007381	ENSG00000110243.12	APOA5
chr6:5-tRF-trna152-ValCAC	-32.7 kcal/mol	0.02803	ENSG00000118137.10	APOA1
chr6:5-tRF-trna152-ValCAC	-32.7 kcal/mol	0.027676	ENSG00000118137.10	APOA1
chr6:5-tRF-trna152-ValCAC	-32.7 kcal/mol	0.027456	ENSG00000118137.10	APOA1
chr6:5-tRF-trna152-ValCAC	-32.7 kcal/mol	0.034709	ENSG00000118137.10	APOA1
chr6:5-tRF-trna152-ValCAC	-32.7 kcal/mol	0.026225	ENSG00000118137.10	APOA1
chr6:5-tRF-trna152-ValCAC	-32.2 kcal/mol	0.039011	ENSG00000172425.12	TTC36
chr6:5-tRF-trna152-ValCAC	-32.2 kcal/mol	0.037739	ENSG00000172425.12	TTC36
chr6:5-tRF-trna152-ValCAC	-32.2 kcal/mol	0.020993	ENSG00000172425.12	TTC36
chr6:5-tRF-trna152-ValCAC	-30.0 kcal/mol	0.044694	ENSG00000166261.11	ZNF202
chr6:5-tRF-trna152-ValCAC	-30.0 kcal/mol	0.046161	ENSG00000166261.11	ZNF202
chr6:5-tRF-trna152-ValCAC	-33.0 kcal/mol	0.005564	ENSG00000166086.13	JAM3
chr6:5-tRF-trna152-ValCAC	-30.5 kcal/mol	0.035849	ENSG00000111203.13	ITFG2
chr6:5-tRF-trna152-ValCAC	-30.5 kcal/mol	0.012216	ENSG00000111203.13	ITFG2
chr6:5-tRF-trna152-ValCAC	-28.9 kcal/mol	0.02661	ENSG00000130035.9	GALNT8
chr6:5-tRF-trna152-ValCAC	-29.9 kcal/mol	0.048799	ENSG00000139197.11	PEX5
chr6:5-tRF-trna152-ValCAC	-29.9 kcal/mol	0.043091	ENSG00000139197.11	PEX5
chr6:5-tRF-trna152-ValCAC	-31.0 kcal/mol	0.042942	ENSG00000139146.14	SINHCAF
chr6:5-tRF-trna152-ValCAC	-29.8 kcal/mol	0.049443	ENSG00000139174.12	PRICKLE1
chr6:5-tRF-trna152-ValCAC	-29.8 kcal/mol	0.036726	ENSG00000139174.12	PRICKLE1
chr6:5-tRF-trna152-ValCAC	-39.2 kcal/mol	0.004685	ENSG00000139218.18	SCAF11
chr6:5-tRF-trna152-ValCAC	-31.8 kcal/mol	0.017078	ENSG00000123358.20	NR4A1
chr6:5-tRF-trna152-ValCAC	-29.1 kcal/mol	0.048962	ENSG00000139574.9	NPFF
chr6:5-tRF-trna152-ValCAC	-26.1 kcal/mol	0.033121	ENSG00000135486.19	HNRNPA1
chr6:5-tRF-trna152-ValCAC	-27.7 kcal/mol	0.031566	ENSG00000135486.19	HNRNPA1
chr6:5-tRF-trna152-ValCAC	-31.7 kcal/mol	0.01782	ENSG00000161634.12	DCD
chr6:5-tRF-trna152-ValCAC	-31.7 kcal/mol	0.033215	ENSG00000161634.12	DCD
chr6:5-tRF-trna152-ValCAC	-31.7 kcal/mol	0.026733	ENSG00000161634.12	DCD
chr6:5-tRF-trna152-ValCAC	-31.1 kcal/mol	0.027464	ENSG00000135423.13	GLS2
chr6:5-tRF-trna152-ValCAC	-31.1 kcal/mol	0.045944	ENSG00000135423.13	GLS2
chr6:5-tRF-trna152-ValCAC	-30.0 kcal/mol	0.046859	ENSG00000076108.12	BAZ2A
chr6:5-tRF-trna152-ValCAC	-32.0 kcal/mol	0.012527	ENSG00000166856.3	GPR182
chr6:5-tRF-trna152-ValCAC	-30.4 kcal/mol	0.032044	ENSG00000123329.20	ARHGAP9
chr6:5-tRF-trna152-ValCAC	-33.6 kcal/mol	0.019898	ENSG00000184575.12	XPOT
chr6:5-tRF-trna152-ValCAC	-30.3 kcal/mol	0.039484	ENSG00000127314.18	RAP1B
chr6:5-tRF-trna152-ValCAC	-30.3 kcal/mol	0.029792	ENSG00000127314.18	RAP1B
chr6:5-tRF-trna152-ValCAC	-30.3 kcal/mol	0.047315	ENSG00000127314.18	RAP1B
chr6:5-tRF-trna152-ValCAC	-30.3 kcal/mol	0.044351	ENSG00000127314.18	RAP1B
chr6:5-tRF-trna152-ValCAC	-30.3 kcal/mol	0.03101	ENSG00000127314.18	RAP1B
chr6:5-tRF-trna152-ValCAC	-30.3 kcal/mol	0.03831	ENSG00000127314.18	RAP1B
chr6:5-tRF-trna152-ValCAC	-34.7 kcal/mol	0.017032	ENSG00000139278.10	GLIPR1
chr6:5-tRF-trna152-ValCAC	-31.1 kcal/mol	0.039035	ENSG00000139278.10	GLIPR1
chr6:5-tRF-trna152-ValCAC	-32.2 kcal/mol	0.020844	ENSG00000139278.10	GLIPR1
chr6:5-tRF-trna152-ValCAC	-30.8 kcal/mol	0.037361	ENSG00000058272.19	PPP1R12A
chr6:5-tRF-trna152-ValCAC	-30.8 kcal/mol	0.033031	ENSG00000058272.19	PPP1R12A
chr6:5-tRF-trna152-ValCAC	-34.4 kcal/mol	0.005122	ENSG00000102189.17	EEA1
chr6:5-tRF-trna152-ValCAC	-35.3 kcal/mol	0.005871	ENSG00000084110.11	HAL
chr6:5-tRF-trna152-ValCAC	-32.5 kcal/mol	0.022283	ENSG00000111670.16	GNPTAB
chr6:5-tRF-trna152-ValCAC	-32.4 kcal/mol	0.013811	ENSG00000136044.12	APPL2
chr6:5-tRF-trna152-ValCAC	-32.4 kcal/mol	0.01245	ENSG00000136044.12	APPL2
chr6:5-tRF-trna152-ValCAC	-30.7 kcal/mol	0.035748	ENSG00000111783.13	RFX4
chr6:5-tRF-trna152-ValCAC	-31.4 kcal/mol	0.043185	ENSG00000110917.8	MLEC
chr6:5-tRF-trna152-ValCAC	-31.0 kcal/mol	0.024607	ENSG00000175727.15	MLXIP
chr6:5-tRF-trna152-ValCAC	-32.4 kcal/mol	0.029702	ENSG00000158113.13	LRRC43
chr6:5-tRF-trna152-ValCAC	-27.2 kcal/mol	0.017745	ENSG00000284934.3	ENSG00000284934
chr6:5-tRF-trna152-ValCAC	-33.3 kcal/mol	0.044227	ENSG00000111325.16	OGFOD2
chr6:5-tRF-trna152-ValCAC	-33.3 kcal/mol	0.049157	ENSG00000111325.16	OGFOD2
chr6:5-tRF-trna152-ValCAC	-33.3 kcal/mol	0.040299	ENSG00000111325.16	OGFOD2
chr6:5-tRF-trna152-ValCAC	-33.3 kcal/mol	0.040907	ENSG00000111325.16	OGFOD2
chr6:5-tRF-trna152-ValCAC	-33.3 kcal/mol	0.041173	ENSG00000111325.16	OGFOD2
chr6:5-tRF-trna152-ValCAC	-33.3 kcal/mol	0.038823	ENSG00000111325.16	OGFOD2
chr6:5-tRF-trna152-ValCAC	-30.5 kcal/mol	0.040226	ENSG00000086598.11	TMED2
chr6:5-tRF-trna152-ValCAC	-30.6 kcal/mol	0.043124	ENSG00000178882.15	RFLNA
chr6:5-tRF-trna152-ValCAC	-31.4 kcal/mol	0.03586	ENSG00000176915.15	ANKLE2
chr6:5-tRF-trna152-ValCAC	-28.8 kcal/mol	0.049958	ENSG00000150459.13	SAP18
chr6:5-tRF-trna152-ValCAC	-30.3 kcal/mol	0.039698	ENSG00000139496.18	NUP58
chr6:5-tRF-trna152-ValCAC	-36.5 kcal/mol	0.013452	ENSG00000132938.22	MTUS2
chr6:5-tRF-trna152-ValCAC	-36.5 kcal/mol	0.006926	ENSG00000132938.22	MTUS2
chr6:5-tRF-trna152-ValCAC	-35.0 kcal/mol	0.006993	ENSG00000198824.8	CHAMP1
chr6:5-tRF-trna152-ValCAC	-34.6 kcal/mol	0.034699	ENSG00000222036.8	POTEM
chr6:5-tRF-trna152-ValCAC	-34.6 kcal/mol	0.034699	ENSG00000187537.13	POTEG
chr6:5-tRF-trna152-ValCAC	-28.6 kcal/mol	0.042157	ENSG00000211808.3	TRAV8-7
chr6:5-tRF-trna152-ValCAC	-23.6 kcal/mol	0.031004	ENSG00000211831.2	TRAJ61
chr6:5-tRF-trna152-ValCAC	-27.8 kcal/mol	0.00207	ENSG00000211854.1	TRAJ35
chr6:5-tRF-trna152-ValCAC	-22.8 kcal/mol	0.04948	ENSG00000211862.1	TRAJ27
chr6:5-tRF-trna152-ValCAC	-24.6 kcal/mol	0.0165	ENSG00000211873.1	TRAJ16
chr6:5-tRF-trna152-ValCAC	-24.8 kcal/mol	0.014445	ENSG00000211877.1	TRAJ12
chr6:5-tRF-trna152-ValCAC	-23.3 kcal/mol	0.041216	ENSG00000211885.1	TRAJ4
chr6:5-tRF-trna152-ValCAC	-29.3 kcal/mol	0.028439	ENSG00000172590.18	MRPL52
chr6:5-tRF-trna152-ValCAC	-29.3 kcal/mol	0.037952	ENSG00000172590.18	MRPL52
chr6:5-tRF-trna152-ValCAC	-29.3 kcal/mol	0.046114	ENSG00000172590.18	MRPL52
chr6:5-tRF-trna152-ValCAC	-31.2 kcal/mol	0.028739	ENSG00000092036.19	HAUS4
chr6:5-tRF-trna152-ValCAC	-31.2 kcal/mol	0.046845	ENSG00000259132.1	ENSG00000259132
chr6:5-tRF-trna152-ValCAC	-31.4 kcal/mol	0.034208	ENSG00000166091.21	CMTM5
chr6:5-tRF-trna152-ValCAC	-31.4 kcal/mol	0.012124	ENSG00000166091.21	CMTM5
chr6:5-tRF-trna152-ValCAC	-28.7 kcal/mol	0.039705	ENSG00000259431.6	THTPA
chr6:5-tRF-trna152-ValCAC	-31.2 kcal/mol	0.038265	ENSG00000157326.19	DHRS4
chr6:5-tRF-trna152-ValCAC	-31.2 kcal/mol	0.04284	ENSG00000157326.19	DHRS4
chr6:5-tRF-trna152-ValCAC	-31.2 kcal/mol	0.04838	ENSG00000187630.18	DHRS4L2
chr6:5-tRF-trna152-ValCAC	-31.2 kcal/mol	0.025377	ENSG00000187630.18	DHRS4L2
chr6:5-tRF-trna152-ValCAC	-31.2 kcal/mol	0.026682	ENSG00000187630.18	DHRS4L2
chr6:5-tRF-trna152-ValCAC	-28.8 kcal/mol	0.043395	ENSG00000254505.11	CHMP4A
chr6:5-tRF-trna152-ValCAC	-31.4 kcal/mol	0.024612	ENSG00000184304.17	PRKD1
chr6:5-tRF-trna152-ValCAC	-31.8 kcal/mol	0.019315	ENSG00000151320.11	AKAP6
chr6:5-tRF-trna152-ValCAC	-30.1 kcal/mol	0.046131	ENSG00000185246.18	PRPF39
chr6:5-tRF-trna152-ValCAC	-28.6 kcal/mol	0.038255	ENSG00000100503.27	NIN
chr6:5-tRF-trna152-ValCAC	-28.6 kcal/mol	0.042354	ENSG00000100503.27	NIN
chr6:5-tRF-trna152-ValCAC	-29.6 kcal/mol	0.027255	ENSG00000126773.13	PCNX4
chr6:5-tRF-trna152-ValCAC	-32.6 kcal/mol	0.012568	ENSG00000126785.13	RHOJ
chr6:5-tRF-trna152-ValCAC	-37.9 kcal/mol	0.007672	ENSG00000125954.13	CHURC1-FNTB
chr6:5-tRF-trna152-ValCAC	-37.9 kcal/mol	0.00536	ENSG00000125954.13	CHURC1-FNTB
chr6:5-tRF-trna152-ValCAC	-32.1 kcal/mol	0.014235	ENSG00000054690.14	PLEKHH1
chr6:5-tRF-trna152-ValCAC	-32.1 kcal/mol	0.026171	ENSG00000054690.14	PLEKHH1
chr6:5-tRF-trna152-ValCAC	-27.8 kcal/mol	0.049952	ENSG00000182732.18	RGS6
chr6:5-tRF-trna152-ValCAC	-32.9 kcal/mol	0.049535	ENSG00000170345.10	FOS
chr6:5-tRF-trna152-ValCAC	-32.9 kcal/mol	0.021337	ENSG00000170345.10	FOS
chr6:5-tRF-trna152-ValCAC	-30.4 kcal/mol	0.039989	ENSG00000165548.11	TMEM63C
chr6:5-tRF-trna152-ValCAC	-28.5 kcal/mol	0.042525	ENSG00000009830.13	POMT2
chr6:5-tRF-trna152-ValCAC	-28.5 kcal/mol	0.047777	ENSG00000009830.13	POMT2
chr6:5-tRF-trna152-ValCAC	-28.5 kcal/mol	0.021526	ENSG00000009830.13	POMT2
chr6:5-tRF-trna152-ValCAC	-29.7 kcal/mol	0.043234	ENSG00000211448.14	DIO2
chr6:5-tRF-trna152-ValCAC	-31.5 kcal/mol	0.04132	ENSG00000140067.7	FAM181A
chr6:5-tRF-trna152-ValCAC	-30.5 kcal/mol	0.036342	ENSG00000119698.12	PPP4R4
chr6:5-tRF-trna152-ValCAC	-32.8 kcal/mol	0.035485	ENSG00000133937.5	GSC
chr6:5-tRF-trna152-ValCAC	-30.9 kcal/mol	0.038563	ENSG00000205436.8	EXOC3L4
chr6:5-tRF-trna152-ValCAC	-29.6 kcal/mol	0.017022	ENSG00000166165.14	CKB
chr6:5-tRF-trna152-ValCAC	-30.1 kcal/mol	0.045304	ENSG00000126215.14	XRCC3
chr6:5-tRF-trna152-ValCAC	-31.8 kcal/mol	0.048743	ENSG00000185024.18	BRF1
chr6:5-tRF-trna152-ValCAC	-33.0 kcal/mol	0.031591	ENSG00000211892.4	IGHG4
chr6:5-tRF-trna152-ValCAC	-33.0 kcal/mol	0.031468	ENSG00000211893.4	IGHG2
chr6:5-tRF-trna152-ValCAC	-33.0 kcal/mol	0.031958	ENSG00000211896.7	IGHG1
chr6:5-tRF-trna152-ValCAC	-33.0 kcal/mol	0.027673	ENSG00000211896.7	IGHG1
chr6:5-tRF-trna152-ValCAC	-26.0 kcal/mol	0.007044	ENSG00000211900.2	IGHJ6
chr6:5-tRF-trna152-ValCAC	-30.0 kcal/mol	0.028869	ENSG00000211934.3	IGHV1-2
chr6:5-tRF-trna152-ValCAC	-30.8 kcal/mol	0.018837	ENSG00000211945.2	IGHV1-18
chr6:5-tRF-trna152-ValCAC	-29.4 kcal/mol	0.04049	ENSG00000231475.3	IGHV4-31
chr6:5-tRF-trna152-ValCAC	-29.4 kcal/mol	0.040047	ENSG00000211959.2	IGHV4-39
chr6:5-tRF-trna152-ValCAC	-33.0 kcal/mol	0.013897	ENSG00000211962.2	IGHV1-46
chr6:5-tRF-trna152-ValCAC	-32.9 kcal/mol	0.006674	ENSG00000211968.3	IGHV1-58
chr6:5-tRF-trna152-ValCAC	-30.0 kcal/mol	0.02195	ENSG00000281179.1	ENSG00000281179
chr6:5-tRF-trna152-ValCAC	-30.0 kcal/mol	0.02195	ENSG00000270505.1	IGHV1OR15-1
chr6:5-tRF-trna152-ValCAC	-33.3 kcal/mol	0.021813	ENSG00000175344.19	CHRNA7
chr6:5-tRF-trna152-ValCAC	-29.6 kcal/mol	0.044537	ENSG00000175344.19	CHRNA7
chr6:5-tRF-trna152-ValCAC	-33.3 kcal/mol	0.019085	ENSG00000175344.19	CHRNA7
chr6:5-tRF-trna152-ValCAC	-29.6 kcal/mol	0.017356	ENSG00000175344.19	CHRNA7
chr6:5-tRF-trna152-ValCAC	-30.8 kcal/mol	0.037808	ENSG00000128829.12	EIF2AK4
chr6:5-tRF-trna152-ValCAC	-31.0 kcal/mol	0.009587	ENSG00000128928.10	IVD
chr6:5-tRF-trna152-ValCAC	-35.3 kcal/mol	0.005324	ENSG00000092529.26	CAPN3
chr6:5-tRF-trna152-ValCAC	-35.3 kcal/mol	0.006515	ENSG00000092529.26	CAPN3
chr6:5-tRF-trna152-ValCAC	-34.6 kcal/mol	0.028381	ENSG00000137814.12	HAUS2
chr6:5-tRF-trna152-ValCAC	-30.3 kcal/mol	0.041075	ENSG00000166947.15	EPB42
chr6:5-tRF-trna152-ValCAC	-31.4 kcal/mol	0.041703	ENSG00000185634.12	SHC4
chr6:5-tRF-trna152-ValCAC	-34.3 kcal/mol	0.023318	ENSG00000170236.16	USP50
chr6:5-tRF-trna152-ValCAC	-34.3 kcal/mol	0.024982	ENSG00000170236.16	USP50
chr6:5-tRF-trna152-ValCAC	-34.3 kcal/mol	0.006478	ENSG00000170236.16	USP50
chr6:5-tRF-trna152-ValCAC	-34.1 kcal/mol	0.009724	ENSG00000170236.16	USP50
chr6:5-tRF-trna152-ValCAC	-29.0 kcal/mol	0.049995	ENSG00000069974.17	RAB27A
chr6:5-tRF-trna152-ValCAC	-30.6 kcal/mol	0.035681	ENSG00000140262.18	TCF12
chr6:5-tRF-trna152-ValCAC	-30.6 kcal/mol	0.045392	ENSG00000140262.18	TCF12
chr6:5-tRF-trna152-ValCAC	-29.6 kcal/mol	0.045943	ENSG00000137776.17	SLTM
chr6:5-tRF-trna152-ValCAC	-30.2 kcal/mol	0.043083	ENSG00000169018.6	FEM1B
chr6:5-tRF-trna152-ValCAC	-36.9 kcal/mol	0.010185	ENSG00000166192.15	SENP8
chr6:5-tRF-trna152-ValCAC	-32.1 kcal/mol	0.031515	ENSG00000137817.17	PARP6
chr6:5-tRF-trna152-ValCAC	-30.4 kcal/mol	0.013822	ENSG00000137817.17	PARP6
chr6:5-tRF-trna152-ValCAC	-29.6 kcal/mol	0.047641	ENSG00000103855.18	CD276
chr6:5-tRF-trna152-ValCAC	-31.8 kcal/mol	0.032321	ENSG00000140464.20	PML
chr6:5-tRF-trna152-ValCAC	-33.4 kcal/mol	0.038203	ENSG00000140481.15	CCDC33
chr6:5-tRF-trna152-ValCAC	-30.1 kcal/mol	0.041092	ENSG00000117899.11	MESD
chr6:5-tRF-trna152-ValCAC	-36.2 kcal/mol	0.017284	ENSG00000103942.13	HOMER2
chr6:5-tRF-trna152-ValCAC	-36.2 kcal/mol	0.017808	ENSG00000103942.13	HOMER2
chr6:5-tRF-trna152-ValCAC	-36.2 kcal/mol	0.002217	ENSG00000103942.13	HOMER2
chr6:5-tRF-trna152-ValCAC	-29.2 kcal/mol	0.049177	ENSG00000176371.14	ZSCAN2
chr6:5-tRF-trna152-ValCAC	-30.1 kcal/mol	0.042721	ENSG00000170776.22	AKAP13
chr6:5-tRF-trna152-ValCAC	-31.1 kcal/mol	0.00096	ENSG00000140521.18	POLG
chr6:5-tRF-trna152-ValCAC	-31.9 kcal/mol	0.018243	ENSG00000183060.16	LYSMD4
chr6:5-tRF-trna152-ValCAC	-30.7 kcal/mol	0.04781	ENSG00000086504.18	MRPL28
chr6:5-tRF-trna152-ValCAC	-30.7 kcal/mol	0.038055	ENSG00000086504.18	MRPL28
chr6:5-tRF-trna152-ValCAC	-32.7 kcal/mol	0.014023	ENSG00000007541.17	PIGQ
chr6:5-tRF-trna152-ValCAC	-32.7 kcal/mol	0.01338	ENSG00000007541.17	PIGQ
chr6:5-tRF-trna152-ValCAC	-31.1 kcal/mol	0.031779	ENSG00000161996.19	WDR90
chr6:5-tRF-trna152-ValCAC	-29.8 kcal/mol	0.042738	ENSG00000103260.9	METRN
chr6:5-tRF-trna152-ValCAC	-30.2 kcal/mol	0.04741	ENSG00000103260.9	METRN
chr6:5-tRF-trna152-ValCAC	-34.5 kcal/mol	0.016489	ENSG00000197253.14	TPSB2
chr6:5-tRF-trna152-ValCAC	-34.5 kcal/mol	0.016489	ENSG00000172236.19	TPSAB1
chr6:5-tRF-trna152-ValCAC	-34.9 kcal/mol	0.02173	ENSG00000095917.15	TPSD1
chr6:5-tRF-trna152-ValCAC	-31.1 kcal/mol	0.047028	ENSG00000103024.8	NME3
chr6:5-tRF-trna152-ValCAC	-31.1 kcal/mol	0.047195	ENSG00000103024.8	NME3
chr6:5-tRF-trna152-ValCAC	-31.1 kcal/mol	0.028683	ENSG00000103024.8	NME3
chr6:5-tRF-trna152-ValCAC	-30.4 kcal/mol	0.028213	ENSG00000008710.20	PKD1
chr6:5-tRF-trna152-ValCAC	-34.6 kcal/mol	0.009347	ENSG00000167967.16	E4F1
chr6:5-tRF-trna152-ValCAC	-31.6 kcal/mol	0.026749	ENSG00000162062.15	TEDC2
chr6:5-tRF-trna152-ValCAC	-35.5 kcal/mol	0.016776	ENSG00000162065.14	TBC1D24
chr6:5-tRF-trna152-ValCAC	-35.5 kcal/mol	0.016935	ENSG00000162065.14	TBC1D24
chr6:5-tRF-trna152-ValCAC	-35.5 kcal/mol	0.023238	ENSG00000260272.1	ENSG00000260272
chr6:5-tRF-trna152-ValCAC	-25.7 kcal/mol	0.023771	ENSG00000005339.15	CREBBP
chr6:5-tRF-trna152-ValCAC	-29.4 kcal/mol	0.048152	ENSG00000187555.17	USP7
chr6:5-tRF-trna152-ValCAC	-33.5 kcal/mol	0.016113	ENSG00000183454.18	GRIN2A
chr6:5-tRF-trna152-ValCAC	-30.9 kcal/mol	0.02464	ENSG00000261130.5	ENSG00000261130
chr6:5-tRF-trna152-ValCAC	-34.3 kcal/mol	0.035982	ENSG00000103544.17	VPS35L
chr6:5-tRF-trna152-ValCAC	-32.2 kcal/mol	0.014676	ENSG00000140740.11	UQCRC2
chr6:5-tRF-trna152-ValCAC	-32.2 kcal/mol	0.034615	ENSG00000140740.11	UQCRC2
chr6:5-tRF-trna152-ValCAC	-32.2 kcal/mol	0.014994	ENSG00000140740.11	UQCRC2
chr6:5-tRF-trna152-ValCAC	-31.0 kcal/mol	0.035132	ENSG00000058600.16	POLR3E
chr6:5-tRF-trna152-ValCAC	-25.8 kcal/mol	0.031665	ENSG00000013364.19	MVP
chr6:5-tRF-trna152-ValCAC	-30.8 kcal/mol	0.03138	ENSG00000174939.11	ASPHD1
chr6:5-tRF-trna152-ValCAC	-27.6 kcal/mol	0.046554	ENSG00000174943.11	KCTD13
chr6:5-tRF-trna152-ValCAC	-32.1 kcal/mol	0.03146	ENSG00000102879.17	CORO1A
chr6:5-tRF-trna152-ValCAC	-28.8 kcal/mol	0.049958	ENSG00000261052.6	SULT1A3
chr6:5-tRF-trna152-ValCAC	-31.2 kcal/mol	0.025738	ENSG00000005844.19	ITGAL
chr6:5-tRF-trna152-ValCAC	-31.2 kcal/mol	0.025593	ENSG00000005844.19	ITGAL
chr6:5-tRF-trna152-ValCAC	-31.2 kcal/mol	0.023944	ENSG00000005844.19	ITGAL
chr6:5-tRF-trna152-ValCAC	-31.2 kcal/mol	0.045718	ENSG00000005844.19	ITGAL
chr6:5-tRF-trna152-ValCAC	-30.1 kcal/mol	0.046605	ENSG00000103549.22	RNF40
chr6:5-tRF-trna152-ValCAC	-31.3 kcal/mol	0.037947	ENSG00000099377.14	HSD3B7
chr6:5-tRF-trna152-ValCAC	-31.3 kcal/mol	0.037947	ENSG00000099377.14	HSD3B7
chr6:5-tRF-trna152-ValCAC	-31.5 kcal/mol	0.03121	ENSG00000102893.18	PHKB
chr6:5-tRF-trna152-ValCAC	-31.5 kcal/mol	0.038132	ENSG00000102893.18	PHKB
chr6:5-tRF-trna152-ValCAC	-32.5 kcal/mol	0.013516	ENSG00000103034.15	NDRG4
chr6:5-tRF-trna152-ValCAC	-32.5 kcal/mol	0.013275	ENSG00000103034.15	NDRG4
chr6:5-tRF-trna152-ValCAC	-32.5 kcal/mol	0.015733	ENSG00000103034.15	NDRG4
chr6:5-tRF-trna152-ValCAC	-32.5 kcal/mol	0.014902	ENSG00000103034.15	NDRG4
chr6:5-tRF-trna152-ValCAC	-32.5 kcal/mol	0.019822	ENSG00000103034.15	NDRG4
chr6:5-tRF-trna152-ValCAC	-32.5 kcal/mol	0.012599	ENSG00000103034.15	NDRG4
chr6:5-tRF-trna152-ValCAC	-32.5 kcal/mol	0.014902	ENSG00000103034.15	NDRG4
chr6:5-tRF-trna152-ValCAC	-32.5 kcal/mol	0.01445	ENSG00000103034.15	NDRG4
chr6:5-tRF-trna152-ValCAC	-32.5 kcal/mol	0.015733	ENSG00000103034.15	NDRG4
chr6:5-tRF-trna152-ValCAC	-32.5 kcal/mol	0.014778	ENSG00000103034.15	NDRG4
chr6:5-tRF-trna152-ValCAC	-32.5 kcal/mol	0.01392	ENSG00000103034.15	NDRG4
chr6:5-tRF-trna152-ValCAC	-32.5 kcal/mol	0.013075	ENSG00000103034.15	NDRG4
chr6:5-tRF-trna152-ValCAC	-32.5 kcal/mol	0.014245	ENSG00000103034.15	NDRG4
chr6:5-tRF-trna152-ValCAC	-32.5 kcal/mol	0.021696	ENSG00000103034.15	NDRG4
chr6:5-tRF-trna152-ValCAC	-32.5 kcal/mol	0.019469	ENSG00000103034.15	NDRG4
chr6:5-tRF-trna152-ValCAC	-32.5 kcal/mol	0.014696	ENSG00000103034.15	NDRG4
chr6:5-tRF-trna152-ValCAC	-30.2 kcal/mol	0.039941	ENSG00000103042.9	SLC38A7
chr6:5-tRF-trna152-ValCAC	-30.8 kcal/mol	0.022689	ENSG00000179776.20	CDH5
chr6:5-tRF-trna152-ValCAC	-25.3 kcal/mol	0.043423	ENSG00000166548.17	TK2
chr6:5-tRF-trna152-ValCAC	-33.3 kcal/mol	0.02061	ENSG00000135740.17	SLC9A5
chr6:5-tRF-trna152-ValCAC	-33.3 kcal/mol	0.008576	ENSG00000135740.17	SLC9A5
chr6:5-tRF-trna152-ValCAC	-30.1 kcal/mol	0.02811	ENSG00000168676.11	KCTD19
chr6:5-tRF-trna152-ValCAC	-34.7 kcal/mol	0.008991	ENSG00000159720.13	ATP6V0D1
chr6:5-tRF-trna152-ValCAC	-31.6 kcal/mol	0.015723	ENSG00000039523.20	RIPOR1
chr6:5-tRF-trna152-ValCAC	-32.1 kcal/mol	0.043072	ENSG00000159753.15	CARMIL2
chr6:5-tRF-trna152-ValCAC	-32.1 kcal/mol	0.031183	ENSG00000159753.15	CARMIL2
chr6:5-tRF-trna152-ValCAC	-33.6 kcal/mol	0.028165	ENSG00000102981.10	PARD6A
chr6:5-tRF-trna152-ValCAC	-33.6 kcal/mol	0.028035	ENSG00000102981.10	PARD6A
chr6:5-tRF-trna152-ValCAC	-30.7 kcal/mol	0.033831	ENSG00000261884.2	ENSG00000261884
chr6:5-tRF-trna152-ValCAC	-33.6 kcal/mol	0.025532	ENSG00000103044.11	HAS3
chr6:5-tRF-trna152-ValCAC	-30.1 kcal/mol	0.028431	ENSG00000213380.16	COG8
chr6:5-tRF-trna152-ValCAC	-30.7 kcal/mol	0.021509	ENSG00000132604.11	TERF2
chr6:5-tRF-trna152-ValCAC	-30.7 kcal/mol	0.042745	ENSG00000132604.11	TERF2
chr6:5-tRF-trna152-ValCAC	-30.7 kcal/mol	0.028476	ENSG00000132604.11	TERF2
chr6:5-tRF-trna152-ValCAC	-30.7 kcal/mol	0.032115	ENSG00000132604.11	TERF2
chr6:5-tRF-trna152-ValCAC	-30.6 kcal/mol	0.030353	ENSG00000157335.21	CLEC18C
chr6:5-tRF-trna152-ValCAC	-33.0 kcal/mol	0.043118	ENSG00000103035.11	PSMD7
chr6:5-tRF-trna152-ValCAC	-33.0 kcal/mol	0.015187	ENSG00000103035.11	PSMD7
chr6:5-tRF-trna152-ValCAC	-33.0 kcal/mol	0.024084	ENSG00000103035.11	PSMD7
chr6:5-tRF-trna152-ValCAC	-31.7 kcal/mol	0.020156	ENSG00000168928.13	CTRB2
chr6:5-tRF-trna152-ValCAC	-31.7 kcal/mol	0.039534	ENSG00000168928.13	CTRB2
chr6:5-tRF-trna152-ValCAC	-31.7 kcal/mol	0.039534	ENSG00000168925.12	CTRB1
chr6:5-tRF-trna152-ValCAC	-31.7 kcal/mol	0.021379	ENSG00000168925.12	CTRB1
chr6:5-tRF-trna152-ValCAC	-30.1 kcal/mol	0.045422	ENSG00000103111.15	MON1B
chr6:5-tRF-trna152-ValCAC	-32.9 kcal/mol	0.004988	ENSG00000140873.16	ADAMTS18
chr6:5-tRF-trna152-ValCAC	-30.1 kcal/mol	0.044833	ENSG00000186153.19	WWOX
chr6:5-tRF-trna152-ValCAC	-30.1 kcal/mol	0.039474	ENSG00000186153.19	WWOX
chr6:5-tRF-trna152-ValCAC	-33.4 kcal/mol	0.033312	ENSG00000103194.16	USP10
chr6:5-tRF-trna152-ValCAC	-33.4 kcal/mol	0.009154	ENSG00000103194.16	USP10
chr6:5-tRF-trna152-ValCAC	-33.4 kcal/mol	0.003399	ENSG00000103194.16	USP10
chr6:5-tRF-trna152-ValCAC	-28.8 kcal/mol	0.029035	ENSG00000140968.12	IRF8
chr6:5-tRF-trna152-ValCAC	-32.7 kcal/mol	0.033428	ENSG00000124391.5	IL17C
chr6:5-tRF-trna152-ValCAC	-30.0 kcal/mol	0.037019	ENSG00000178773.15	CPNE7
chr6:5-tRF-trna152-ValCAC	-33.1 kcal/mol	0.009339	ENSG00000015413.10	DPEP1
chr6:5-tRF-trna152-ValCAC	-33.1 kcal/mol	0.008059	ENSG00000015413.10	DPEP1
chr6:5-tRF-trna152-ValCAC	-31.1 kcal/mol	0.038772	ENSG00000187741.16	FANCA
chr6:5-tRF-trna152-ValCAC	-31.1 kcal/mol	0.039906	ENSG00000187741.16	FANCA
chr6:5-tRF-trna152-ValCAC	-29.9 kcal/mol	0.046279	ENSG00000140995.17	DEF8
chr6:5-tRF-trna152-ValCAC	-36.5 kcal/mol	0.009122	ENSG00000141252.21	VPS53
chr6:5-tRF-trna152-ValCAC	-31.3 kcal/mol	0.039005	ENSG00000159842.16	ABR
chr6:5-tRF-trna152-ValCAC	-30.5 kcal/mol	0.038724	ENSG00000132382.15	MYBBP1A
chr6:5-tRF-trna152-ValCAC	-30.2 kcal/mol	0.042631	ENSG00000179314.16	WSCD1
chr6:5-tRF-trna152-ValCAC	-32.3 kcal/mol	0.021353	ENSG00000161960.16	EIF4A1
chr6:5-tRF-trna152-ValCAC	-31.5 kcal/mol	0.040614	ENSG00000129255.16	MPDU1
chr6:5-tRF-trna152-ValCAC	-30.1 kcal/mol	0.043892	ENSG00000129255.16	MPDU1
chr6:5-tRF-trna152-ValCAC	-31.5 kcal/mol	0.031917	ENSG00000129255.16	MPDU1
chr6:5-tRF-trna152-ValCAC	-31.5 kcal/mol	0.017683	ENSG00000129255.16	MPDU1
chr6:5-tRF-trna152-ValCAC	-31.5 kcal/mol	0.022636	ENSG00000129255.16	MPDU1
chr6:5-tRF-trna152-ValCAC	-31.5 kcal/mol	0.046082	ENSG00000129255.16	MPDU1
chr6:5-tRF-trna152-ValCAC	-31.5 kcal/mol	0.023266	ENSG00000129255.16	MPDU1
chr6:5-tRF-trna152-ValCAC	-31.5 kcal/mol	0.023837	ENSG00000129255.16	MPDU1
chr6:5-tRF-trna152-ValCAC	-31.5 kcal/mol	0.038442	ENSG00000129255.16	MPDU1
chr6:5-tRF-trna152-ValCAC	-31.5 kcal/mol	0.015642	ENSG00000129255.16	MPDU1
chr6:5-tRF-trna152-ValCAC	-31.5 kcal/mol	0.044866	ENSG00000129255.16	MPDU1
chr6:5-tRF-trna152-ValCAC	-34.0 kcal/mol	0.016961	ENSG00000183011.14	NAA38
chr6:5-tRF-trna152-ValCAC	-33.1 kcal/mol	0.048624	ENSG00000125434.11	SLC25A35
chr6:5-tRF-trna152-ValCAC	-33.1 kcal/mol	0.047294	ENSG00000125434.11	SLC25A35
chr6:5-tRF-trna152-ValCAC	-33.1 kcal/mol	0.023791	ENSG00000125434.11	SLC25A35
chr6:5-tRF-trna152-ValCAC	-30.0 kcal/mol	0.046406	ENSG00000214941.8	ZSWIM7
chr6:5-tRF-trna152-ValCAC	-32.5 kcal/mol	0.014573	ENSG00000108474.17	PIGL
chr6:5-tRF-trna152-ValCAC	-32.5 kcal/mol	0.048136	ENSG00000108474.17	PIGL
chr6:5-tRF-trna152-ValCAC	-30.2 kcal/mol	0.03369	ENSG00000108557.20	RAI1
chr6:5-tRF-trna152-ValCAC	-33.7 kcal/mol	0.049006	ENSG00000171962.19	DRC3
chr6:5-tRF-trna152-ValCAC	-31.4 kcal/mol	0.017603	ENSG00000171953.16	ATPAF2
chr6:5-tRF-trna152-ValCAC	-28.9 kcal/mol	0.040222	ENSG00000091536.20	MYO15A
chr6:5-tRF-trna152-ValCAC	-28.9 kcal/mol	0.043946	ENSG00000177731.16	FLII
chr6:5-tRF-trna152-ValCAC	-29.8 kcal/mol	0.047358	ENSG00000177427.13	MIEF2
chr6:5-tRF-trna152-ValCAC	-30.8 kcal/mol	0.035227	ENSG00000072210.19	ALDH3A2
chr6:5-tRF-trna152-ValCAC	-29.1 kcal/mol	0.047604	ENSG00000232859.10	LYRM9
chr6:5-tRF-trna152-ValCAC	-33.3 kcal/mol	0.047816	ENSG00000109079.10	TNFAIP1
chr6:5-tRF-trna152-ValCAC	-33.3 kcal/mol	0.007157	ENSG00000109079.10	TNFAIP1
chr6:5-tRF-trna152-ValCAC	-30.5 kcal/mol	0.043057	ENSG00000076604.16	TRAF4
chr6:5-tRF-trna152-ValCAC	-30.5 kcal/mol	0.048395	ENSG00000076604.16	TRAF4
chr6:5-tRF-trna152-ValCAC	-30.5 kcal/mol	0.03438	ENSG00000076604.16	TRAF4
chr6:5-tRF-trna152-ValCAC	-30.5 kcal/mol	0.038424	ENSG00000076604.16	TRAF4
chr6:5-tRF-trna152-ValCAC	-30.5 kcal/mol	0.047258	ENSG00000076604.16	TRAF4
chr6:5-tRF-trna152-ValCAC	-31.6 kcal/mol	0.021156	ENSG00000109118.14	PHF12
chr6:5-tRF-trna152-ValCAC	-31.6 kcal/mol	0.022006	ENSG00000109118.14	PHF12
chr6:5-tRF-trna152-ValCAC	-33.1 kcal/mol	0.009187	ENSG00000160551.12	TAOK1
chr6:5-tRF-trna152-ValCAC	-32.5 kcal/mol	0.008371	ENSG00000167543.16	TP53I13
chr6:5-tRF-trna152-ValCAC	-31.7 kcal/mol	0.033279	ENSG00000126653.18	NSRP1
chr6:5-tRF-trna152-ValCAC	-27.9 kcal/mol	0.038108	ENSG00000181481.14	RNF135
chr6:5-tRF-trna152-ValCAC	-29.4 kcal/mol	0.034388	ENSG00000185379.21	RAD51D
chr6:5-tRF-trna152-ValCAC	-32.3 kcal/mol	0.038997	ENSG00000270806.2	C17orf50
chr6:5-tRF-trna152-ValCAC	-32.3 kcal/mol	0.011527	ENSG00000270806.2	C17orf50
chr6:5-tRF-trna152-ValCAC	-32.3 kcal/mol	0.01547	ENSG00000270806.2	C17orf50
chr6:5-tRF-trna152-ValCAC	-30.1 kcal/mol	0.044597	ENSG00000274736.5	CCL23
chr6:5-tRF-trna152-ValCAC	-31.7 kcal/mol	0.013431	ENSG00000275832.5	ARHGAP23
chr6:5-tRF-trna152-ValCAC	-31.2 kcal/mol	0.041016	ENSG00000277791.5	PSMB3
chr6:5-tRF-trna152-ValCAC	-31.2 kcal/mol	0.022111	ENSG00000277791.5	PSMB3
chr6:5-tRF-trna152-ValCAC	-31.2 kcal/mol	0.033248	ENSG00000277791.5	PSMB3
chr6:5-tRF-trna152-ValCAC	-31.2 kcal/mol	0.025089	ENSG00000277791.5	PSMB3
chr6:5-tRF-trna152-ValCAC	-29.8 kcal/mol	0.048645	ENSG00000008838.21	MED24
chr6:5-tRF-trna152-ValCAC	-31.4 kcal/mol	0.024099	ENSG00000171475.14	WIPF2
chr6:5-tRF-trna152-ValCAC	-32.6 kcal/mol	0.023588	ENSG00000131759.18	RARA
chr6:5-tRF-trna152-ValCAC	-32.4 kcal/mol	0.049973	ENSG00000108771.13	DHX58
chr6:5-tRF-trna152-ValCAC	-30.1 kcal/mol	0.02473	ENSG00000236383.9	CCDC200
chr6:5-tRF-trna152-ValCAC	-33.2 kcal/mol	0.019359	ENSG00000108852.16	MPP2
chr6:5-tRF-trna152-ValCAC	-32.3 kcal/mol	0.046422	ENSG00000141349.10	G6PC3
chr6:5-tRF-trna152-ValCAC	-32.3 kcal/mol	0.049832	ENSG00000141349.10	G6PC3
chr6:5-tRF-trna152-ValCAC	-32.3 kcal/mol	0.026712	ENSG00000141349.10	G6PC3
chr6:5-tRF-trna152-ValCAC	-32.3 kcal/mol	0.026712	ENSG00000141349.10	G6PC3
chr6:5-tRF-trna152-ValCAC	-32.5 kcal/mol	0.009263	ENSG00000108840.16	HDAC5
chr6:5-tRF-trna152-ValCAC	-31.2 kcal/mol	0.047167	ENSG00000013306.16	SLC25A39
chr6:5-tRF-trna152-ValCAC	-31.2 kcal/mol	0.0261	ENSG00000013306.16	SLC25A39
chr6:5-tRF-trna152-ValCAC	-31.2 kcal/mol	0.026682	ENSG00000013306.16	SLC25A39
chr6:5-tRF-trna152-ValCAC	-30.9 kcal/mol	0.028508	ENSG00000030582.19	GRN
chr6:5-tRF-trna152-ValCAC	-30.9 kcal/mol	0.026881	ENSG00000030582.19	GRN
chr6:5-tRF-trna152-ValCAC	-30.9 kcal/mol	0.028508	ENSG00000030582.19	GRN
chr6:5-tRF-trna152-ValCAC	-30.9 kcal/mol	0.047217	ENSG00000030582.19	GRN
chr6:5-tRF-trna152-ValCAC	-30.9 kcal/mol	0.031737	ENSG00000030582.19	GRN
chr6:5-tRF-trna152-ValCAC	-30.9 kcal/mol	0.028099	ENSG00000030582.19	GRN
chr6:5-tRF-trna152-ValCAC	-30.9 kcal/mol	0.034182	ENSG00000030582.19	GRN
chr6:5-tRF-trna152-ValCAC	-33.4 kcal/mol	0.037546	ENSG00000225190.12	PLEKHM1
chr6:5-tRF-trna152-ValCAC	-33.4 kcal/mol	0.034751	ENSG00000225190.12	PLEKHM1
chr6:5-tRF-trna152-ValCAC	-33.4 kcal/mol	0.010006	ENSG00000225190.12	PLEKHM1
chr6:5-tRF-trna152-ValCAC	-33.4 kcal/mol	0.009564	ENSG00000225190.12	PLEKHM1
chr6:5-tRF-trna152-ValCAC	-29.0 kcal/mol	0.031355	ENSG00000159202.18	UBE2Z
chr6:5-tRF-trna152-ValCAC	-28.1 kcal/mol	0.012215	ENSG00000015532.10	XYLT2
chr6:5-tRF-trna152-ValCAC	-34.4 kcal/mol	0.008571	ENSG00000108826.16	MRPL27
chr6:5-tRF-trna152-ValCAC	-34.4 kcal/mol	0.006764	ENSG00000108826.16	MRPL27
chr6:5-tRF-trna152-ValCAC	-34.4 kcal/mol	0.00769	ENSG00000108826.16	MRPL27
chr6:5-tRF-trna152-ValCAC	-34.4 kcal/mol	0.008766	ENSG00000108826.16	MRPL27
chr6:5-tRF-trna152-ValCAC	-34.4 kcal/mol	0.011337	ENSG00000108826.16	MRPL27
chr6:5-tRF-trna152-ValCAC	-35.2 kcal/mol	0.020761	ENSG00000136449.16	MYCBPAP
chr6:5-tRF-trna152-ValCAC	-32.4 kcal/mol	0.032146	ENSG00000167117.10	ANKRD40CL
chr6:5-tRF-trna152-ValCAC	-29.6 kcal/mol	0.03886	ENSG00000121064.13	SCPEP1
chr6:5-tRF-trna152-ValCAC	-27.7 kcal/mol	0.039342	ENSG00000153944.12	MSI2
chr6:5-tRF-trna152-ValCAC	-28.3 kcal/mol	0.046784	ENSG00000153944.12	MSI2
chr6:5-tRF-trna152-ValCAC	-37.0 kcal/mol	0.007378	ENSG00000011143.19	MKS1
chr6:5-tRF-trna152-ValCAC	-31.9 kcal/mol	0.024656	ENSG00000121101.16	TEX14
chr6:5-tRF-trna152-ValCAC	-30.9 kcal/mol	0.043209	ENSG00000173838.12	MARCHF10
chr6:5-tRF-trna152-ValCAC	-30.1 kcal/mol	0.034474	ENSG00000008283.16	CYB561
chr6:5-tRF-trna152-ValCAC	-29.7 kcal/mol	0.028357	ENSG00000259384.7	GH1
chr6:5-tRF-trna152-ValCAC	-34.6 kcal/mol	0.005346	ENSG00000271605.6	MILR1
chr6:5-tRF-trna152-ValCAC	-30.0 kcal/mol	0.0485	ENSG00000198265.12	HELZ
chr6:5-tRF-trna152-ValCAC	-32.4 kcal/mol	0.014781	ENSG00000108946.17	PRKAR1A
chr6:5-tRF-trna152-ValCAC	-31.3 kcal/mol	0.023836	ENSG00000132475.10	H3-3B
chr6:5-tRF-trna152-ValCAC	-31.3 kcal/mol	0.025568	ENSG00000132475.10	H3-3B
chr6:5-tRF-trna152-ValCAC	-31.3 kcal/mol	0.023836	ENSG00000132475.10	H3-3B
chr6:5-tRF-trna152-ValCAC	-31.3 kcal/mol	0.018299	ENSG00000132475.10	H3-3B
chr6:5-tRF-trna152-ValCAC	-32.1 kcal/mol	0.030685	ENSG00000161544.10	CYGB
chr6:5-tRF-trna152-ValCAC	-32.1 kcal/mol	0.028384	ENSG00000161544.10	CYGB
chr6:5-tRF-trna152-ValCAC	-35.0 kcal/mol	0.005547	ENSG00000184640.20	SEPTIN9
chr6:5-tRF-trna152-ValCAC	-33.3 kcal/mol	0.028405	ENSG00000167291.16	TBC1D16
chr6:5-tRF-trna152-ValCAC	-33.3 kcal/mol	0.02202	ENSG00000167291.16	TBC1D16
chr6:5-tRF-trna152-ValCAC	-33.3 kcal/mol	0.015629	ENSG00000167291.16	TBC1D16
chr6:5-tRF-trna152-ValCAC	-33.3 kcal/mol	0.012955	ENSG00000167291.16	TBC1D16
chr6:5-tRF-trna152-ValCAC	-33.3 kcal/mol	0.012893	ENSG00000167291.16	TBC1D16
chr6:5-tRF-trna152-ValCAC	-33.8 kcal/mol	0.018104	ENSG00000141527.19	CARD14
chr6:5-tRF-trna152-ValCAC	-33.8 kcal/mol	0.035188	ENSG00000141527.19	CARD14
chr6:5-tRF-trna152-ValCAC	-32.5 kcal/mol	0.023513	ENSG00000141564.16	RPTOR
chr6:5-tRF-trna152-ValCAC	-32.9 kcal/mol	0.041207	ENSG00000225180.8	PVALEF
chr6:5-tRF-trna152-ValCAC	-32.8 kcal/mol	0.033757	ENSG00000185504.17	FAAP100
chr6:5-tRF-trna152-ValCAC	-32.8 kcal/mol	0.033316	ENSG00000185504.17	FAAP100
chr6:5-tRF-trna152-ValCAC	-31.0 kcal/mol	0.044053	ENSG00000214087.9	ARL16
chr6:5-tRF-trna152-ValCAC	-31.0 kcal/mol	0.045514	ENSG00000214087.9	ARL16
chr6:5-tRF-trna152-ValCAC	-31.0 kcal/mol	0.039214	ENSG00000214087.9	ARL16
chr6:5-tRF-trna152-ValCAC	-31.0 kcal/mol	0.045084	ENSG00000214087.9	ARL16
chr6:5-tRF-trna152-ValCAC	-26.2 kcal/mol	0.044902	ENSG00000185359.14	HGS
chr6:5-tRF-trna152-ValCAC	-26.2 kcal/mol	0.032394	ENSG00000185359.14	HGS
chr6:5-tRF-trna152-ValCAC	-28.7 kcal/mol	0.046393	ENSG00000185359.14	HGS
chr6:5-tRF-trna152-ValCAC	-28.7 kcal/mol	0.026924	ENSG00000185359.14	HGS
chr6:5-tRF-trna152-ValCAC	-28.7 kcal/mol	0.034342	ENSG00000185359.14	HGS
chr6:5-tRF-trna152-ValCAC	-28.8 kcal/mol	0.046373	ENSG00000141552.18	ANAPC11
chr6:5-tRF-trna152-ValCAC	-30.8 kcal/mol	0.031986	ENSG00000197063.11	MAFG
chr6:5-tRF-trna152-ValCAC	-32.5 kcal/mol	0.026012	ENSG00000183010.17	PYCR1
chr6:5-tRF-trna152-ValCAC	-31.0 kcal/mol	0.045428	ENSG00000183010.17	PYCR1
chr6:5-tRF-trna152-ValCAC	-32.5 kcal/mol	0.011699	ENSG00000183010.17	PYCR1
chr6:5-tRF-trna152-ValCAC	-31.8 kcal/mol	0.045865	ENSG00000185269.12	NOTUM
chr6:5-tRF-trna152-ValCAC	-30.1 kcal/mol	0.041092	ENSG00000169696.16	ASPSCR1
chr6:5-tRF-trna152-ValCAC	-26.6 kcal/mol	0.013966	ENSG00000169710.9	FASN
chr6:5-tRF-trna152-ValCAC	-34.7 kcal/mol	0.032478	ENSG00000182459.5	TEX19
chr6:5-tRF-trna152-ValCAC	-31.0 kcal/mol	0.027085	ENSG00000176845.13	METRNL
chr6:5-tRF-trna152-ValCAC	-31.3 kcal/mol	0.029971	ENSG00000101577.11	LPIN2
chr6:5-tRF-trna152-ValCAC	-32.9 kcal/mol	0.016442	ENSG00000177426.22	TGIF1
chr6:5-tRF-trna152-ValCAC	-30.9 kcal/mol	0.03157	ENSG00000082397.18	EPB41L3
chr6:5-tRF-trna152-ValCAC	-30.9 kcal/mol	0.03224	ENSG00000082397.18	EPB41L3
chr6:5-tRF-trna152-ValCAC	-30.9 kcal/mol	0.030404	ENSG00000082397.18	EPB41L3
chr6:5-tRF-trna152-ValCAC	-33.2 kcal/mol	0.021687	ENSG00000141401.12	IMPA2
chr6:5-tRF-trna152-ValCAC	-33.2 kcal/mol	0.048299	ENSG00000141401.12	IMPA2
chr6:5-tRF-trna152-ValCAC	-33.2 kcal/mol	0.04164	ENSG00000141401.12	IMPA2
chr6:5-tRF-trna152-ValCAC	-33.2 kcal/mol	0.046655	ENSG00000141401.12	IMPA2
chr6:5-tRF-trna152-ValCAC	-33.2 kcal/mol	0.020693	ENSG00000141401.12	IMPA2
chr6:5-tRF-trna152-ValCAC	-33.2 kcal/mol	0.016953	ENSG00000141401.12	IMPA2
chr6:5-tRF-trna152-ValCAC	-33.2 kcal/mol	0.009821	ENSG00000141401.12	IMPA2
chr6:5-tRF-trna152-ValCAC	-30.8 kcal/mol	0.031553	ENSG00000101746.16	NOL4
chr6:5-tRF-trna152-ValCAC	-34.3 kcal/mol	0.00388	ENSG00000078142.14	PIK3C3
chr6:5-tRF-trna152-ValCAC	-30.3 kcal/mol	0.040859	ENSG00000141469.18	SLC14A1
chr6:5-tRF-trna152-ValCAC	-38.2 kcal/mol	0.003874	ENSG00000174448.9	STARD6
chr6:5-tRF-trna152-ValCAC	-38.2 kcal/mol	0.001617	ENSG00000174448.9	STARD6
chr6:5-tRF-trna152-ValCAC	-29.4 kcal/mol	0.028792	ENSG00000101493.11	ZNF516
chr6:5-tRF-trna152-ValCAC	-30.6 kcal/mol	0.034074	ENSG00000197971.16	MBP
chr6:5-tRF-trna152-ValCAC	-31.3 kcal/mol	0.04328	ENSG00000129946.11	SHC2
chr6:5-tRF-trna152-ValCAC	-29.6 kcal/mol	0.030335	ENSG00000099821.14	POLRMT
chr6:5-tRF-trna152-ValCAC	-31.6 kcal/mol	0.045337	ENSG00000175221.16	MED16
chr6:5-tRF-trna152-ValCAC	-29.7 kcal/mol	0.042696	ENSG00000099817.12	POLR2E
chr6:5-tRF-trna152-ValCAC	-31.0 kcal/mol	0.046635	ENSG00000115266.12	APC2
chr6:5-tRF-trna152-ValCAC	-31.2 kcal/mol	0.025089	ENSG00000115266.12	APC2
chr6:5-tRF-trna152-ValCAC	-36.1 kcal/mol	0.012683	ENSG00000185761.11	ADAMTSL5
chr6:5-tRF-trna152-ValCAC	-36.1 kcal/mol	0.003856	ENSG00000185761.11	ADAMTSL5
chr6:5-tRF-trna152-ValCAC	-29.8 kcal/mol	0.018434	ENSG00000133275.16	CSNK1G2
chr6:5-tRF-trna152-ValCAC	-33.4 kcal/mol	0.021035	ENSG00000133243.10	BTBD2
chr6:5-tRF-trna152-ValCAC	-33.4 kcal/mol	0.017677	ENSG00000133243.10	BTBD2
chr6:5-tRF-trna152-ValCAC	-33.4 kcal/mol	0.009154	ENSG00000133243.10	BTBD2
chr6:5-tRF-trna152-ValCAC	-31.3 kcal/mol	0.040524	ENSG00000104904.12	OAZ1
chr6:5-tRF-trna152-ValCAC	-32.8 kcal/mol	0.045943	ENSG00000099860.9	GADD45B
chr6:5-tRF-trna152-ValCAC	-32.8 kcal/mol	0.018963	ENSG00000099860.9	GADD45B
chr6:5-tRF-trna152-ValCAC	-32.8 kcal/mol	0.019559	ENSG00000099860.9	GADD45B
chr6:5-tRF-trna152-ValCAC	-32.8 kcal/mol	0.00329	ENSG00000099860.9	GADD45B
chr6:5-tRF-trna152-ValCAC	-32.8 kcal/mol	0.005814	ENSG00000099860.9	GADD45B
chr6:5-tRF-trna152-ValCAC	-30.1 kcal/mol	0.01532	ENSG00000088256.9	GNA11
chr6:5-tRF-trna152-ValCAC	-32.6 kcal/mol	0.007008	ENSG00000105298.14	CACTIN
chr6:5-tRF-trna152-ValCAC	-31.4 kcal/mol	0.03586	ENSG00000007264.15	MATK
chr6:5-tRF-trna152-ValCAC	-31.4 kcal/mol	0.034638	ENSG00000007264.15	MATK
chr6:5-tRF-trna152-ValCAC	-31.4 kcal/mol	0.024033	ENSG00000007264.15	MATK
chr6:5-tRF-trna152-ValCAC	-32.1 kcal/mol	0.009519	ENSG00000167671.12	UBXN6
chr6:5-tRF-trna152-ValCAC	-30.1 kcal/mol	0.04554	ENSG00000174917.9	MICOS13
chr6:5-tRF-trna152-ValCAC	-30.1 kcal/mol	0.033356	ENSG00000196365.12	LONP1
chr6:5-tRF-trna152-ValCAC	-29.8 kcal/mol	0.047321	ENSG00000087903.13	RFX2
chr6:5-tRF-trna152-ValCAC	-32.0 kcal/mol	0.017599	ENSG00000087903.13	RFX2
chr6:5-tRF-trna152-ValCAC	-32.0 kcal/mol	0.016199	ENSG00000087903.13	RFX2
chr6:5-tRF-trna152-ValCAC	-32.0 kcal/mol	0.007238	ENSG00000087903.13	RFX2
chr6:5-tRF-trna152-ValCAC	-29.8 kcal/mol	0.046925	ENSG00000087903.13	RFX2
chr6:5-tRF-trna152-ValCAC	-29.8 kcal/mol	0.046793	ENSG00000087903.13	RFX2
chr6:5-tRF-trna152-ValCAC	-32.8 kcal/mol	0.013436	ENSG00000130377.14	ACSBG2
chr6:5-tRF-trna152-ValCAC	-30.4 kcal/mol	0.037406	ENSG00000125648.15	SLC25A23
chr6:5-tRF-trna152-ValCAC	-32.3 kcal/mol	0.009139	ENSG00000142459.9	EVI5L
chr6:5-tRF-trna152-ValCAC	-29.1 kcal/mol	0.045245	ENSG00000133250.14	ZNF414
chr6:5-tRF-trna152-ValCAC	-30.2 kcal/mol	0.029859	ENSG00000130811.12	EIF3G
chr6:5-tRF-trna152-ValCAC	-30.7 kcal/mol	0.034156	ENSG00000129347.21	KRI1
chr6:5-tRF-trna152-ValCAC	-30.3 kcal/mol	0.040171	ENSG00000129347.21	KRI1
chr6:5-tRF-trna152-ValCAC	-30.7 kcal/mol	0.02815	ENSG00000129347.21	KRI1
chr6:5-tRF-trna152-ValCAC	-31.7 kcal/mol	0.02698	ENSG00000142453.13	CARM1
chr6:5-tRF-trna152-ValCAC	-30.4 kcal/mol	0.047804	ENSG00000130733.11	YIPF2
chr6:5-tRF-trna152-ValCAC	-32.2 kcal/mol	0.018754	ENSG00000197256.11	KANK2
chr6:5-tRF-trna152-ValCAC	-29.7 kcal/mol	0.04499	ENSG00000130173.14	ANGPTL8
chr6:5-tRF-trna152-ValCAC	-29.7 kcal/mol	0.035436	ENSG00000130173.14	ANGPTL8
chr6:5-tRF-trna152-ValCAC	-31.1 kcal/mol	0.032562	ENSG00000105520.11	PLPPR2
chr6:5-tRF-trna152-ValCAC	-31.1 kcal/mol	0.02506	ENSG00000105520.11	PLPPR2
chr6:5-tRF-trna152-ValCAC	-29.9 kcal/mol	0.049056	ENSG00000130175.10	PRKCSH
chr6:5-tRF-trna152-ValCAC	-29.9 kcal/mol	0.04752	ENSG00000130175.10	PRKCSH
chr6:5-tRF-trna152-ValCAC	-29.9 kcal/mol	0.045993	ENSG00000130175.10	PRKCSH
chr6:5-tRF-trna152-ValCAC	-32.3 kcal/mol	0.026261	ENSG00000171295.13	ZNF440
chr6:5-tRF-trna152-ValCAC	-30.9 kcal/mol	0.033251	ENSG00000095059.17	DHPS
chr6:5-tRF-trna152-ValCAC	-33.6 kcal/mol	0.008656	ENSG00000105576.16	TNPO2
chr6:5-tRF-trna152-ValCAC	-33.6 kcal/mol	0.012652	ENSG00000105576.16	TNPO2
chr6:5-tRF-trna152-ValCAC	-30.4 kcal/mol	0.046414	ENSG00000039987.7	BEST2
chr6:5-tRF-trna152-ValCAC	-31.1 kcal/mol	0.018519	ENSG00000095066.12	HOOK2
chr6:5-tRF-trna152-ValCAC	-30.7 kcal/mol	0.034485	ENSG00000123143.13	PKN1
chr6:5-tRF-trna152-ValCAC	-30.1 kcal/mol	0.039935	ENSG00000099795.7	NDUFB7
chr6:5-tRF-trna152-ValCAC	-30.1 kcal/mol	0.040628	ENSG00000099795.7	NDUFB7
chr6:5-tRF-trna152-ValCAC	-29.7 kcal/mol	0.04978	ENSG00000105085.11	MED26
chr6:5-tRF-trna152-ValCAC	-30.4 kcal/mol	0.027827	ENSG00000099331.14	MYO9B
chr6:5-tRF-trna152-ValCAC	-29.9 kcal/mol	0.049184	ENSG00000127220.6	ABHD8
chr6:5-tRF-trna152-ValCAC	-34.2 kcal/mol	0.015216	ENSG00000216490.4	IFI30
chr6:5-tRF-trna152-ValCAC	-30.9 kcal/mol	0.041797	ENSG00000006015.18	REX1BD
chr6:5-tRF-trna152-ValCAC	-30.9 kcal/mol	0.047576	ENSG00000006015.18	REX1BD
chr6:5-tRF-trna152-ValCAC	-30.9 kcal/mol	0.017917	ENSG00000006015.18	REX1BD
chr6:5-tRF-trna152-ValCAC	-30.2 kcal/mol	0.040305	ENSG00000129933.21	MAU2
chr6:5-tRF-trna152-ValCAC	-32.9 kcal/mol	0.016479	ENSG00000129933.21	MAU2
chr6:5-tRF-trna152-ValCAC	-35.1 kcal/mol	0.006846	ENSG00000196081.10	ZNF724
chr6:5-tRF-trna152-ValCAC	-30.4 kcal/mol	0.043024	ENSG00000213096.11	ZNF254
chr6:5-tRF-trna152-ValCAC	-29.6 kcal/mol	0.046706	ENSG00000105171.10	POP4
chr6:5-tRF-trna152-ValCAC	-30.7 kcal/mol	0.046368	ENSG00000166289.6	PLEKHF1
chr6:5-tRF-trna152-ValCAC	-32.6 kcal/mol	0.015195	ENSG00000124299.16	PEPD
chr6:5-tRF-trna152-ValCAC	-32.0 kcal/mol	0.038516	ENSG00000153896.19	ZNF599
chr6:5-tRF-trna152-ValCAC	-28.3 kcal/mol	0.019952	ENSG00000126246.10	IGFLR1
chr6:5-tRF-trna152-ValCAC	-30.4 kcal/mol	0.047162	ENSG00000167595.16	PROSER3
chr6:5-tRF-trna152-ValCAC	-32.9 kcal/mol	0.026356	ENSG00000128626.12	MRPS12
chr6:5-tRF-trna152-ValCAC	-32.9 kcal/mol	0.037374	ENSG00000128626.12	MRPS12
chr6:5-tRF-trna152-ValCAC	-32.9 kcal/mol	0.025133	ENSG00000128626.12	MRPS12
chr6:5-tRF-trna152-ValCAC	-30.2 kcal/mol	0.043309	ENSG00000179751.7	SYCN
chr6:5-tRF-trna152-ValCAC	-32.2 kcal/mol	0.026314	ENSG00000006659.13	LGALS14
chr6:5-tRF-trna152-ValCAC	-30.4 kcal/mol	0.047911	ENSG00000105204.14	DYRK1B
chr6:5-tRF-trna152-ValCAC	-30.4 kcal/mol	0.017996	ENSG00000291312.1	ENSG00000291312
chr6:5-tRF-trna152-ValCAC	-26.7 kcal/mol	0.031255	ENSG00000105221.18	AKT2
chr6:5-tRF-trna152-ValCAC	-30.5 kcal/mol	0.014916	ENSG00000105223.21	PLD3
chr6:5-tRF-trna152-ValCAC	-29.7 kcal/mol	0.006795	ENSG00000105227.16	PRX
chr6:5-tRF-trna152-ValCAC	-30.5 kcal/mol	0.045714	ENSG00000090006.18	LTBP4
chr6:5-tRF-trna152-ValCAC	-30.0 kcal/mol	0.048376	ENSG00000105341.19	DMAC2
chr6:5-tRF-trna152-ValCAC	-31.0 kcal/mol	0.00577	ENSG00000105429.13	MEGF8
chr6:5-tRF-trna152-ValCAC	-32.9 kcal/mol	0.022641	ENSG00000104859.15	CLASRP
chr6:5-tRF-trna152-ValCAC	-28.5 kcal/mol	0.047246	ENSG00000104881.16	PPP1R13L
chr6:5-tRF-trna152-ValCAC	-35.4 kcal/mol	0.003309	ENSG00000268434.5	ENSG00000268434
chr6:5-tRF-trna152-ValCAC	-29.8 kcal/mol	0.015933	ENSG00000105281.12	SLC1A5
chr6:5-tRF-trna152-ValCAC	-34.4 kcal/mol	0.029929	ENSG00000105402.8	NAPA
chr6:5-tRF-trna152-ValCAC	-34.4 kcal/mol	0.024908	ENSG00000105402.8	NAPA
chr6:5-tRF-trna152-ValCAC	-34.4 kcal/mol	0.023858	ENSG00000105402.8	NAPA
chr6:5-tRF-trna152-ValCAC	-34.4 kcal/mol	0.011798	ENSG00000105402.8	NAPA
chr6:5-tRF-trna152-ValCAC	-34.4 kcal/mol	0.013906	ENSG00000105402.8	NAPA
chr6:5-tRF-trna152-ValCAC	-34.4 kcal/mol	0.002652	ENSG00000105402.8	NAPA
chr6:5-tRF-trna152-ValCAC	-34.4 kcal/mol	0.005306	ENSG00000105402.8	NAPA
chr6:5-tRF-trna152-ValCAC	-30.1 kcal/mol	0.048508	ENSG00000142546.14	NOSIP
chr6:5-tRF-trna152-ValCAC	-30.3 kcal/mol	0.026039	ENSG00000142546.14	NOSIP
chr6:5-tRF-trna152-ValCAC	-31.0 kcal/mol	0.043027	ENSG00000126456.16	IRF3
chr6:5-tRF-trna152-ValCAC	-29.9 kcal/mol	0.033468	ENSG00000204673.11	AKT1S1
chr6:5-tRF-trna152-ValCAC	-26.9 kcal/mol	0.036223	ENSG00000161671.17	EMC10
chr6:5-tRF-trna152-ValCAC	-32.2 kcal/mol	0.027825	ENSG00000161677.12	JOSD2
chr6:5-tRF-trna152-ValCAC	-32.2 kcal/mol	0.029511	ENSG00000161677.12	JOSD2
chr6:5-tRF-trna152-ValCAC	-32.2 kcal/mol	0.016845	ENSG00000161677.12	JOSD2
chr6:5-tRF-trna152-ValCAC	-33.2 kcal/mol	0.026453	ENSG00000169035.12	KLK7
chr6:5-tRF-trna152-ValCAC	-33.2 kcal/mol	0.011663	ENSG00000169035.12	KLK7
chr6:5-tRF-trna152-ValCAC	-32.2 kcal/mol	0.015314	ENSG00000129451.12	KLK10
chr6:5-tRF-trna152-ValCAC	-31.4 kcal/mol	0.049941	ENSG00000186474.16	KLK12
chr6:5-tRF-trna152-ValCAC	-31.4 kcal/mol	0.035428	ENSG00000186474.16	KLK12
chr6:5-tRF-trna152-ValCAC	-31.4 kcal/mol	0.046246	ENSG00000186474.16	KLK12
chr6:5-tRF-trna152-ValCAC	-28.8 kcal/mol	0.044286	ENSG00000105374.10	NKG7
chr6:5-tRF-trna152-ValCAC	-28.8 kcal/mol	0.038991	ENSG00000105374.10	NKG7
chr6:5-tRF-trna152-ValCAC	-33.4 kcal/mol	0.021301	ENSG00000182310.16	SPACA6
chr6:5-tRF-trna152-ValCAC	-33.4 kcal/mol	0.008114	ENSG00000182310.16	SPACA6
chr6:5-tRF-trna152-ValCAC	-33.4 kcal/mol	0.0306	ENSG00000182310.16	SPACA6
chr6:5-tRF-trna152-ValCAC	-31.1 kcal/mol	0.027312	ENSG00000167646.14	DNAAF3
chr6:5-tRF-trna152-ValCAC	-31.1 kcal/mol	0.025209	ENSG00000167646.14	DNAAF3
chr6:5-tRF-trna152-ValCAC	-31.1 kcal/mol	0.027692	ENSG00000167646.14	DNAAF3
chr6:5-tRF-trna152-ValCAC	-31.1 kcal/mol	0.021407	ENSG00000167646.14	DNAAF3
chr6:5-tRF-trna152-ValCAC	-34.8 kcal/mol	0.032276	ENSG00000179922.6	ZNF784
chr6:5-tRF-trna152-ValCAC	-34.8 kcal/mol	0.022975	ENSG00000179922.6	ZNF784
chr6:5-tRF-trna152-ValCAC	-27.5 kcal/mol	0.044628	ENSG00000063245.15	EPN1
chr6:5-tRF-trna152-ValCAC	-30.6 kcal/mol	0.027174	ENSG00000269699.7	ZIM2
chr6:5-tRF-trna152-ValCAC	-30.3 kcal/mol	0.0414	ENSG00000105136.22	ZNF419
chr6:5-tRF-trna152-ValCAC	-30.3 kcal/mol	0.040427	ENSG00000105136.22	ZNF419
chr6:5-tRF-trna152-ValCAC	-30.3 kcal/mol	0.040319	ENSG00000105136.22	ZNF419
chr6:5-tRF-trna152-ValCAC	-30.3 kcal/mol	0.040859	ENSG00000105136.22	ZNF419
chr6:5-tRF-trna152-ValCAC	-30.3 kcal/mol	0.029331	ENSG00000105136.22	ZNF419
chr6:5-tRF-trna152-ValCAC	-30.3 kcal/mol	0.039674	ENSG00000105136.22	ZNF419
chr6:5-tRF-trna152-ValCAC	-30.3 kcal/mol	0.040104	ENSG00000268107.6	ENSG00000268107
chr6:5-tRF-trna152-ValCAC	-30.5 kcal/mol	0.037191	ENSG00000083828.16	ZNF586
chr6:5-tRF-trna152-ValCAC	-30.5 kcal/mol	0.039656	ENSG00000083828.16	ZNF586
chr6:5-tRF-trna152-ValCAC	-30.5 kcal/mol	0.037485	ENSG00000083828.16	ZNF586
chr6:5-tRF-trna152-ValCAC	-32.1 kcal/mol	0.017531	ENSG00000204514.11	ZNF814
chr6:5-tRF-trna152-ValCAC	-30.0 kcal/mol	0.033869	ENSG00000204514.11	ZNF814
chr6:5-tRF-trna152-ValCAC	-31.3 kcal/mol	0.028392	ENSG00000101266.19	CSNK2A1
chr6:5-tRF-trna152-ValCAC	-33.8 kcal/mol	0.017653	ENSG00000215305.10	VPS16
chr6:5-tRF-trna152-ValCAC	-33.8 kcal/mol	0.01364	ENSG00000215305.10	VPS16
chr6:5-tRF-trna152-ValCAC	-30.3 kcal/mol	0.028424	ENSG00000172296.13	SPTLC3
chr6:5-tRF-trna152-ValCAC	-31.3 kcal/mol	0.038174	ENSG00000170373.9	CST1
chr6:5-tRF-trna152-ValCAC	-31.3 kcal/mol	0.031203	ENSG00000170373.9	CST1
chr6:5-tRF-trna152-ValCAC	-30.3 kcal/mol	0.048983	ENSG00000100997.20	ABHD12
chr6:5-tRF-trna152-ValCAC	-29.8 kcal/mol	0.045216	ENSG00000149609.6	C20orf144
chr6:5-tRF-trna152-ValCAC	-34.8 kcal/mol	0.007651	ENSG00000125971.18	DYNLRB1
chr6:5-tRF-trna152-ValCAC	-30.6 kcal/mol	0.038958	ENSG00000131067.17	GGT7
chr6:5-tRF-trna152-ValCAC	-29.7 kcal/mol	0.046078	ENSG00000100983.12	GSS
chr6:5-tRF-trna152-ValCAC	-29.7 kcal/mol	0.037782	ENSG00000100983.12	GSS
chr6:5-tRF-trna152-ValCAC	-34.1 kcal/mol	0.036745	ENSG00000088298.13	EDEM2
chr6:5-tRF-trna152-ValCAC	-34.1 kcal/mol	0.040425	ENSG00000088298.13	EDEM2
chr6:5-tRF-trna152-ValCAC	-34.0 kcal/mol	0.007659	ENSG00000272897.5	ENSG00000272897
chr6:5-tRF-trna152-ValCAC	-34.0 kcal/mol	0.009148	ENSG00000272897.5	ENSG00000272897
chr6:5-tRF-trna152-ValCAC	-34.0 kcal/mol	0.013725	ENSG00000272897.5	ENSG00000272897
chr6:5-tRF-trna152-ValCAC	-34.0 kcal/mol	0.044346	ENSG00000244005.13	NFS1
chr6:5-tRF-trna152-ValCAC	-34.0 kcal/mol	0.039485	ENSG00000244005.13	NFS1
chr6:5-tRF-trna152-ValCAC	-34.0 kcal/mol	0.028989	ENSG00000244005.13	NFS1
chr6:5-tRF-trna152-ValCAC	-29.0 kcal/mol	0.041641	ENSG00000025293.17	PHF20
chr6:5-tRF-trna152-ValCAC	-31.7 kcal/mol	0.034761	ENSG00000118707.11	TGIF2
chr6:5-tRF-trna152-ValCAC	-31.7 kcal/mol	0.026058	ENSG00000118707.11	TGIF2
chr6:5-tRF-trna152-ValCAC	-31.7 kcal/mol	0.033986	ENSG00000118707.11	TGIF2
chr6:5-tRF-trna152-ValCAC	-34.5 kcal/mol	0.004925	ENSG00000118702.11	GHRH
chr6:5-tRF-trna152-ValCAC	-34.5 kcal/mol	0.004957	ENSG00000118702.11	GHRH
chr6:5-tRF-trna152-ValCAC	-34.1 kcal/mol	0.022086	ENSG00000124193.16	SRSF6
chr6:5-tRF-trna152-ValCAC	-34.1 kcal/mol	0.018175	ENSG00000124193.16	SRSF6
chr6:5-tRF-trna152-ValCAC	-34.1 kcal/mol	0.016403	ENSG00000124193.16	SRSF6
chr6:5-tRF-trna152-ValCAC	-34.1 kcal/mol	0.034579	ENSG00000124193.16	SRSF6
chr6:5-tRF-trna152-ValCAC	-31.7 kcal/mol	0.046014	ENSG00000026559.14	KCNG1
chr6:5-tRF-trna152-ValCAC	-29.6 kcal/mol	0.039681	ENSG00000130703.17	OSBPL2
chr6:5-tRF-trna152-ValCAC	-32.0 kcal/mol	0.03457	ENSG00000273154.3	ENSG00000273154
chr6:5-tRF-trna152-ValCAC	-27.7 kcal/mol	0.040947	ENSG00000273047.1	ENSG00000273047
chr6:5-tRF-trna152-ValCAC	-31.6 kcal/mol	0.047226	ENSG00000196421.9	C20orf204
chr6:5-tRF-trna152-ValCAC	-31.6 kcal/mol	0.047156	ENSG00000171703.17	TCEA2
chr6:5-tRF-trna152-ValCAC	-31.6 kcal/mol	0.046315	ENSG00000171703.17	TCEA2
chr6:5-tRF-trna152-ValCAC	-31.7 kcal/mol	0.027474	ENSG00000206107.2	KRTAP27-1
chr6:5-tRF-trna152-ValCAC	-33.4 kcal/mol	0.00474	ENSG00000186965.5	KRTAP19-2
chr6:5-tRF-trna152-ValCAC	-29.5 kcal/mol	0.02671	ENSG00000186967.7	KRTAP19-4
chr6:5-tRF-trna152-ValCAC	-32.8 kcal/mol	0.009264	ENSG00000186977.3	KRTAP19-5
chr6:5-tRF-trna152-ValCAC	-29.2 kcal/mol	0.029482	ENSG00000186925.6	KRTAP19-6
chr6:5-tRF-trna152-ValCAC	-33.2 kcal/mol	0.012036	ENSG00000212938.3	KRTAP6-3
chr6:5-tRF-trna152-ValCAC	-28.2 kcal/mol	0.035848	ENSG00000206104.2	KRTAP20-3
chr6:5-tRF-trna152-ValCAC	-31.2 kcal/mol	0.01909	ENSG00000187026.3	KRTAP21-2
chr6:5-tRF-trna152-ValCAC	-33.3 kcal/mol	0.003334	ENSG00000206102.2	KRTAP19-8
chr6:5-tRF-trna152-ValCAC	-30.4 kcal/mol	0.034991	ENSG00000205758.12	CRYZL1
chr6:5-tRF-trna152-ValCAC	-30.4 kcal/mol	0.041148	ENSG00000205758.12	CRYZL1
chr6:5-tRF-trna152-ValCAC	-30.2 kcal/mol	0.049137	ENSG00000205758.12	CRYZL1
chr6:5-tRF-trna152-ValCAC	-32.4 kcal/mol	0.003114	ENSG00000183570.17	PCBP3
chr6:5-tRF-trna152-ValCAC	-33.0 kcal/mol	0.034756	ENSG00000160298.18	C21orf58
chr6:5-tRF-trna152-ValCAC	-33.0 kcal/mol	0.029682	ENSG00000160298.18	C21orf58
chr6:5-tRF-trna152-ValCAC	-30.2 kcal/mol	0.043875	ENSG00000160310.19	PRMT2
chr6:5-tRF-trna152-ValCAC	-34.6 kcal/mol	0.034437	ENSG00000198062.16	POTEH
chr6:5-tRF-trna152-ValCAC	-32.4 kcal/mol	0.027879	ENSG00000015475.19	BID
chr6:5-tRF-trna152-ValCAC	-30.1 kcal/mol	0.042517	ENSG00000100033.17	PRODH
chr6:5-tRF-trna152-ValCAC	-30.1 kcal/mol	0.04733	ENSG00000100033.17	PRODH
chr6:5-tRF-trna152-ValCAC	-30.1 kcal/mol	0.035425	ENSG00000100033.17	PRODH
chr6:5-tRF-trna152-ValCAC	-34.0 kcal/mol	0.006943	ENSG00000093009.11	CDC45
chr6:5-tRF-trna152-ValCAC	-35.3 kcal/mol	0.022301	ENSG00000040608.14	RTN4R
chr6:5-tRF-trna152-ValCAC	-35.3 kcal/mol	0.02531	ENSG00000040608.14	RTN4R
chr6:5-tRF-trna152-ValCAC	-35.3 kcal/mol	0.025839	ENSG00000040608.14	RTN4R
chr6:5-tRF-trna152-ValCAC	-32.9 kcal/mol	0.011804	ENSG00000099957.17	P2RX6
chr6:5-tRF-trna152-ValCAC	-31.5 kcal/mol	0.010993	ENSG00000211647.1	IGLV5-48
chr6:5-tRF-trna152-ValCAC	-31.5 kcal/mol	0.011255	ENSG00000211654.2	IGLV5-37
chr6:5-tRF-trna152-ValCAC	-31.5 kcal/mol	0.011838	ENSG00000211665.3	IGLV3-16
chr6:5-tRF-trna152-ValCAC	-31.2 kcal/mol	0.010176	ENSG00000100218.12	RSPH14
chr6:5-tRF-trna152-ValCAC	-31.5 kcal/mol	0.045122	ENSG00000169314.15	C22orf15
chr6:5-tRF-trna152-ValCAC	-31.5 kcal/mol	0.030127	ENSG00000169314.15	C22orf15
chr6:5-tRF-trna152-ValCAC	-30.6 kcal/mol	0.042535	ENSG00000169314.15	C22orf15
chr6:5-tRF-trna152-ValCAC	-29.9 kcal/mol	0.040028	ENSG00000100154.15	TTC28
chr6:5-tRF-trna152-ValCAC	-31.8 kcal/mol	0.032939	ENSG00000239282.8	CASTOR1
chr6:5-tRF-trna152-ValCAC	-31.8 kcal/mol	0.0445	ENSG00000239282.8	CASTOR1
chr6:5-tRF-trna152-ValCAC	-31.8 kcal/mol	0.029688	ENSG00000239282.8	CASTOR1
chr6:5-tRF-trna152-ValCAC	-31.8 kcal/mol	0.033001	ENSG00000239282.8	CASTOR1
chr6:5-tRF-trna152-ValCAC	-31.8 kcal/mol	0.020318	ENSG00000239282.8	CASTOR1
chr6:5-tRF-trna152-ValCAC	-29.2 kcal/mol	0.023459	ENSG00000100150.20	DEPDC5
chr6:5-tRF-trna152-ValCAC	-30.2 kcal/mol	0.035097	ENSG00000128245.15	YWHAH
chr6:5-tRF-trna152-ValCAC	-30.0 kcal/mol	0.046775	ENSG00000128340.16	RAC2
chr6:5-tRF-trna152-ValCAC	-29.8 kcal/mol	0.030546	ENSG00000100079.7	LGALS2
chr6:5-tRF-trna152-ValCAC	-30.5 kcal/mol	0.043052	ENSG00000100124.15	ANKRD54
chr6:5-tRF-trna152-ValCAC	-32.3 kcal/mol	0.025811	ENSG00000213923.13	CSNK1E
chr6:5-tRF-trna152-ValCAC	-32.5 kcal/mol	0.045733	ENSG00000100417.12	PMM1
chr6:5-tRF-trna152-ValCAC	-32.5 kcal/mol	0.01396	ENSG00000100417.12	PMM1
chr6:5-tRF-trna152-ValCAC	-29.3 kcal/mol	0.030434	ENSG00000100416.15	TRMU
chr6:5-tRF-trna152-ValCAC	-29.2 kcal/mol	0.044517	ENSG00000177989.14	CIMAP1B
chr6:5-tRF-trna152-ValCAC	-28.5 kcal/mol	0.032767	ENSG00000182378.15	PLCXD1
chr6:5-tRF-trna152-ValCAC	-32.3 kcal/mol	0.015961	ENSG00000006756.16	ARSD
chr6:5-tRF-trna152-ValCAC	-31.7 kcal/mol	0.023814	ENSG00000205542.11	TMSB4X
chr6:5-tRF-trna152-ValCAC	-33.3 kcal/mol	0.044649	ENSG00000147003.7	CLTRN
chr6:5-tRF-trna152-ValCAC	-31.0 kcal/mol	0.045733	ENSG00000130741.11	EIF2S3
chr6:5-tRF-trna152-ValCAC	-30.5 kcal/mol	0.027299	ENSG00000198814.14	GK
chr6:5-tRF-trna152-ValCAC	-32.7 kcal/mol	0.022346	ENSG00000132446.7	FTHL17
chr6:5-tRF-trna152-ValCAC	-32.8 kcal/mol	0.021818	ENSG00000147044.23	CASK
chr6:5-tRF-trna152-ValCAC	-34.1 kcal/mol	0.030298	ENSG00000126768.13	TIMM17B
chr6:5-tRF-trna152-ValCAC	-31.5 kcal/mol	0.041035	ENSG00000072501.19	SMC1A
chr6:5-tRF-trna152-ValCAC	-33.2 kcal/mol	0.034521	ENSG00000198881.10	ASB12
chr6:5-tRF-trna152-ValCAC	-32.7 kcal/mol	0.024271	ENSG00000184634.17	MED12
chr6:5-tRF-trna152-ValCAC	-34.8 kcal/mol	0.024166	ENSG00000187808.5	SOWAHD
chr6:5-tRF-trna152-ValCAC	-31.8 kcal/mol	0.019592	ENSG00000022267.19	FHL1
chr6:5-tRF-trna152-ValCAC	-31.8 kcal/mol	0.013429	ENSG00000235699.3	CXorf51B
chr6:5-tRF-trna152-ValCAC	-31.8 kcal/mol	0.013328	ENSG00000224440.2	CXorf51A
chr6:5-tRF-trna152-ValCAC	-29.6 kcal/mol	0.026763	ENSG00000130032.17	PRRG3
chr6:5-tRF-trna152-ValCAC	-29.6 kcal/mol	0.025143	ENSG00000130032.17	PRRG3
chr6:5-tRF-trna152-ValCAC	-32.8 kcal/mol	0.022844	ENSG00000182492.16	BGN
chr6:5-tRF-trna152-ValCAC	-35.3 kcal/mol	0.002729	ENSG00000198753.12	PLXNB3
chr6:5-tRF-trna152-ValCAC	-31.1 kcal/mol	0.045615	ENSG00000169057.25	MECP2
chr6:5-tRF-trna152-ValCAC	-31.8 kcal/mol	0.043981	ENSG00000196976.8	LAGE3
chr6:5-tRF-trna152-ValCAC	-30.8 kcal/mol	0.046286	ENSG00000130830.15	MPP1
chr6:5-tRF-trna152-ValCAC	-30.8 kcal/mol	0.032944	ENSG00000130830.15	MPP1
chr6:5-tRF-trna152-ValCAC	-30.8 kcal/mol	0.027627	ENSG00000130830.15	MPP1
chr6:5-tRF-trna152-ValCAC	-28.5 kcal/mol	0.032767	ENSG00000292344.1	PLCXD1
chr5:5-tRF-trna10-ValCAC	-33.4 kcal/mol	0.004781	ENSG00000187017.18	ESPN
chr5:5-tRF-trna10-ValCAC	-33.4 kcal/mol	0.005791	ENSG00000187017.18	ESPN
chr5:5-tRF-trna10-ValCAC	-33.4 kcal/mol	0.027707	ENSG00000187017.18	ESPN
chr5:5-tRF-trna10-ValCAC	-33.4 kcal/mol	0.012932	ENSG00000187017.18	ESPN
chr5:5-tRF-trna10-ValCAC	-33.4 kcal/mol	0.001742	ENSG00000187017.18	ESPN
chr5:5-tRF-trna10-ValCAC	-29.5 kcal/mol	0.023401	ENSG00000187017.18	ESPN
chr5:5-tRF-trna10-ValCAC	-29.5 kcal/mol	0.04527	ENSG00000187017.18	ESPN
chr5:5-tRF-trna10-ValCAC	-28.3 kcal/mol	0.046635	ENSG00000215704.10	CELA2B
chr5:5-tRF-trna10-ValCAC	-34.0 kcal/mol	0.007099	ENSG00000117298.16	ECE1
chr5:5-tRF-trna10-ValCAC	-34.0 kcal/mol	0.005437	ENSG00000117298.16	ECE1
chr5:5-tRF-trna10-ValCAC	-31.8 kcal/mol	0.032204	ENSG00000180198.17	RCC1
chr5:5-tRF-trna10-ValCAC	-31.8 kcal/mol	0.041243	ENSG00000180198.17	RCC1
chr5:5-tRF-trna10-ValCAC	-31.8 kcal/mol	0.037249	ENSG00000180198.17	RCC1
chr5:5-tRF-trna10-ValCAC	-31.8 kcal/mol	0.046748	ENSG00000180198.17	RCC1
chr5:5-tRF-trna10-ValCAC	-31.8 kcal/mol	0.044068	ENSG00000180198.17	RCC1
chr5:5-tRF-trna10-ValCAC	-31.7 kcal/mol	0.031525	ENSG00000181817.6	LSM10
chr5:5-tRF-trna10-ValCAC	-32.7 kcal/mol	0.017262	ENSG00000127125.9	PPCS
chr5:5-tRF-trna10-ValCAC	-32.5 kcal/mol	0.047064	ENSG00000085999.13	RAD54L
chr5:5-tRF-trna10-ValCAC	-32.5 kcal/mol	0.032189	ENSG00000085999.13	RAD54L
chr5:5-tRF-trna10-ValCAC	-30.2 kcal/mol	0.044268	ENSG00000116171.19	SCP2
chr5:5-tRF-trna10-ValCAC	-30.6 kcal/mol	0.035156	ENSG00000203985.11	LDLRAD1
chr5:5-tRF-trna10-ValCAC	-29.6 kcal/mol	0.023271	ENSG00000162402.15	USP24
chr5:5-tRF-trna10-ValCAC	-32.3 kcal/mol	0.049928	ENSG00000172031.7	EPHX4
chr5:5-tRF-trna10-ValCAC	-30.5 kcal/mol	0.043141	ENSG00000240386.4	LCE1F
chr5:5-tRF-trna10-ValCAC	-29.1 kcal/mol	0.049177	ENSG00000158773.14	USF1
chr5:5-tRF-trna10-ValCAC	-33.9 kcal/mol	0.032434	ENSG00000158793.14	NIT1
chr5:5-tRF-trna10-ValCAC	-31.5 kcal/mol	0.038055	ENSG00000117560.8	FASLG
chr5:5-tRF-trna10-ValCAC	-35.0 kcal/mol	0.006614	ENSG00000135824.13	RGS8
chr5:5-tRF-trna10-ValCAC	-30.8 kcal/mol	0.026046	ENSG00000159176.14	CSRP1
chr5:5-tRF-trna10-ValCAC	-30.8 kcal/mol	0.026622	ENSG00000159176.14	CSRP1
chr5:5-tRF-trna10-ValCAC	-31.2 kcal/mol	0.019799	ENSG00000198625.14	MDM4
chr5:5-tRF-trna10-ValCAC	-30.0 kcal/mol	0.049237	ENSG00000196550.11	FAM72A
chr5:5-tRF-trna10-ValCAC	-30.0 kcal/mol	0.044236	ENSG00000196550.11	FAM72A
chr5:5-tRF-trna10-ValCAC	-31.2 kcal/mol	0.041196	ENSG00000143761.17	ARF1
chr5:5-tRF-trna10-ValCAC	-30.3 kcal/mol	0.024377	ENSG00000119772.19	DNMT3A
chr5:5-tRF-trna10-ValCAC	-30.3 kcal/mol	0.033896	ENSG00000119772.19	DNMT3A
chr5:5-tRF-trna10-ValCAC	-31.3 kcal/mol	0.03453	ENSG00000084774.14	CAD
chr5:5-tRF-trna10-ValCAC	-30.7 kcal/mol	0.047603	ENSG00000115207.15	GTF3C2
chr5:5-tRF-trna10-ValCAC	-30.8 kcal/mol	0.03465	ENSG00000163803.13	PLB1
chr5:5-tRF-trna10-ValCAC	-29.9 kcal/mol	0.031912	ENSG00000189350.13	TOGARAM2
chr5:5-tRF-trna10-ValCAC	-30.0 kcal/mol	0.012667	ENSG00000214595.13	EML6
chr5:5-tRF-trna10-ValCAC	-32.3 kcal/mol	0.012741	ENSG00000075340.23	ADD2
chr5:5-tRF-trna10-ValCAC	-32.0 kcal/mol	0.042489	ENSG00000116035.4	VAX2
chr5:5-tRF-trna10-ValCAC	-30.7 kcal/mol	0.023436	ENSG00000066032.19	CTNNA2
chr5:5-tRF-trna10-ValCAC	-29.4 kcal/mol	0.046873	ENSG00000163006.12	CCDC138
chr5:5-tRF-trna10-ValCAC	-27.8 kcal/mol	0.043179	ENSG00000074047.22	GLI2
chr5:5-tRF-trna10-ValCAC	-29.1 kcal/mol	0.049917	ENSG00000144278.15	GALNT13
chr5:5-tRF-trna10-ValCAC	-30.3 kcal/mol	0.038376	ENSG00000213160.10	KLHL23
chr5:5-tRF-trna10-ValCAC	-32.8 kcal/mol	0.009525	ENSG00000030419.17	IKZF2
chr5:5-tRF-trna10-ValCAC	-34.6 kcal/mol	0.024175	ENSG00000018280.17	SLC11A1
chr5:5-tRF-trna10-ValCAC	-34.6 kcal/mol	0.002241	ENSG00000018280.17	SLC11A1
chr5:5-tRF-trna10-ValCAC	-29.7 kcal/mol	0.041403	ENSG00000114923.17	SLC4A3
chr5:5-tRF-trna10-ValCAC	-28.8 kcal/mol	0.03401	ENSG00000284643.1	SCYGR2
chr5:5-tRF-trna10-ValCAC	-27.7 kcal/mol	0.048385	ENSG00000284631.2	SCYGR4
chr5:5-tRF-trna10-ValCAC	-30.9 kcal/mol	0.043738	ENSG00000171551.12	ECEL1
chr5:5-tRF-trna10-ValCAC	-30.6 kcal/mol	0.046678	ENSG00000130561.17	SAG
chr5:5-tRF-trna10-ValCAC	-30.6 kcal/mol	0.027319	ENSG00000130561.17	SAG
chr5:5-tRF-trna10-ValCAC	-32.0 kcal/mol	0.027239	ENSG00000132329.11	RAMP1
chr5:5-tRF-trna10-ValCAC	-32.0 kcal/mol	0.021454	ENSG00000132329.11	RAMP1
chr5:5-tRF-trna10-ValCAC	-32.0 kcal/mol	0.025612	ENSG00000132329.11	RAMP1
chr5:5-tRF-trna10-ValCAC	-32.0 kcal/mol	0.017686	ENSG00000132329.11	RAMP1
chr5:5-tRF-trna10-ValCAC	-32.3 kcal/mol	0.034901	ENSG00000072756.18	TRNT1
chr5:5-tRF-trna10-ValCAC	-32.3 kcal/mol	0.011269	ENSG00000072756.18	TRNT1
chr5:5-tRF-trna10-ValCAC	-31.4 kcal/mol	0.02912	ENSG00000156983.17	BRPF1
chr5:5-tRF-trna10-ValCAC	-31.0 kcal/mol	0.035431	ENSG00000144566.11	RAB5A
chr5:5-tRF-trna10-ValCAC	-29.5 kcal/mol	0.049108	ENSG00000157036.13	EXOG
chr5:5-tRF-trna10-ValCAC	-29.5 kcal/mol	0.007825	ENSG00000157036.13	EXOG
chr5:5-tRF-trna10-ValCAC	-32.7 kcal/mol	0.010279	ENSG00000183396.4	TMEM89
chr5:5-tRF-trna10-ValCAC	-33.1 kcal/mol	0.008519	ENSG00000188315.8	C3orf62
chr5:5-tRF-trna10-ValCAC	-29.4 kcal/mol	0.030283	ENSG00000272104.1	ENSG00000272104
chr5:5-tRF-trna10-ValCAC	-32.7 kcal/mol	0.007889	ENSG00000172986.13	GXYLT2
chr5:5-tRF-trna10-ValCAC	-30.8 kcal/mol	0.045271	ENSG00000080819.9	CPOX
chr5:5-tRF-trna10-ValCAC	-28.4 kcal/mol	0.049029	ENSG00000172765.19	TMCC1
chr5:5-tRF-trna10-ValCAC	-29.2 kcal/mol	0.049951	ENSG00000114019.15	AMOTL2
chr5:5-tRF-trna10-ValCAC	-28.3 kcal/mol	0.048986	ENSG00000154928.19	EPHB1
chr5:5-tRF-trna10-ValCAC	-30.0 kcal/mol	0.046353	ENSG00000177311.12	ZBTB38
chr5:5-tRF-trna10-ValCAC	-29.6 kcal/mol	0.029463	ENSG00000181788.4	SIAH2
chr5:5-tRF-trna10-ValCAC	-29.8 kcal/mol	0.041096	ENSG00000174953.14	DHX36
chr5:5-tRF-trna10-ValCAC	-28.9 kcal/mol	0.008648	ENSG00000075651.17	PLD1
chr5:5-tRF-trna10-ValCAC	-38.3 kcal/mol	0.003833	ENSG00000214160.10	ALG3
chr5:5-tRF-trna10-ValCAC	-38.3 kcal/mol	0.003436	ENSG00000214160.10	ALG3
chr5:5-tRF-trna10-ValCAC	-38.3 kcal/mol	0.001511	ENSG00000214160.10	ALG3
chr5:5-tRF-trna10-ValCAC	-30.4 kcal/mol	0.030223	ENSG00000173950.16	XXYLT1
chr5:5-tRF-trna10-ValCAC	-31.2 kcal/mol	0.032095	ENSG00000163964.18	PIGX
chr5:5-tRF-trna10-ValCAC	-31.8 kcal/mol	0.033107	ENSG00000159692.18	CTBP1
chr5:5-tRF-trna10-ValCAC	-31.8 kcal/mol	0.025508	ENSG00000159692.18	CTBP1
chr5:5-tRF-trna10-ValCAC	-30.1 kcal/mol	0.049838	ENSG00000159692.18	CTBP1
chr5:5-tRF-trna10-ValCAC	-30.1 kcal/mol	0.034426	ENSG00000087266.17	SH3BP2
chr5:5-tRF-trna10-ValCAC	-30.1 kcal/mol	0.03501	ENSG00000087266.17	SH3BP2
chr5:5-tRF-trna10-ValCAC	-30.1 kcal/mol	0.048182	ENSG00000087266.17	SH3BP2
chr5:5-tRF-trna10-ValCAC	-30.1 kcal/mol	0.040148	ENSG00000087266.17	SH3BP2
chr5:5-tRF-trna10-ValCAC	-30.1 kcal/mol	0.040048	ENSG00000047315.17	POLR2B
chr5:5-tRF-trna10-ValCAC	-31.4 kcal/mol	0.017827	ENSG00000138760.11	SCARB2
chr5:5-tRF-trna10-ValCAC	-30.5 kcal/mol	0.021366	ENSG00000172493.23	AFF1
chr5:5-tRF-trna10-ValCAC	-31.6 kcal/mol	0.013191	ENSG00000164066.13	INTU
chr5:5-tRF-trna10-ValCAC	-31.6 kcal/mol	0.017381	ENSG00000129116.20	PALLD
chr5:5-tRF-trna10-ValCAC	-30.8 kcal/mol	0.034269	ENSG00000109771.16	LRP2BP
chr5:5-tRF-trna10-ValCAC	-35.4 kcal/mol	0.013027	ENSG00000145526.12	CDH18
chr5:5-tRF-trna10-ValCAC	-31.7 kcal/mol	0.044406	ENSG00000164291.17	ARSK
chr5:5-tRF-trna10-ValCAC	-27.3 kcal/mol	0.042706	ENSG00000125347.15	IRF1
chr5:5-tRF-trna10-ValCAC	-27.3 kcal/mol	0.041888	ENSG00000125347.15	IRF1
chr5:5-tRF-trna10-ValCAC	-30.1 kcal/mol	0.017819	ENSG00000113658.18	SMAD5
chr5:5-tRF-trna10-ValCAC	-29.2 kcal/mol	0.0393	ENSG00000170464.10	DNAJC18
chr5:5-tRF-trna10-ValCAC	-28.7 kcal/mol	0.032168	ENSG00000040275.17	SPDL1
chr5:5-tRF-trna10-ValCAC	-31.6 kcal/mol	0.016736	ENSG00000145920.15	CPLX2
chr5:5-tRF-trna10-ValCAC	-31.6 kcal/mol	0.039432	ENSG00000145920.15	CPLX2
chr5:5-tRF-trna10-ValCAC	-31.6 kcal/mol	0.017681	ENSG00000145920.15	CPLX2
chr5:5-tRF-trna10-ValCAC	-30.5 kcal/mol	0.030332	ENSG00000170074.21	FAM153A
chr5:5-tRF-trna10-ValCAC	-30.5 kcal/mol	0.020234	ENSG00000170074.21	FAM153A
chr5:5-tRF-trna10-ValCAC	-29.6 kcal/mol	0.0453	ENSG00000145916.19	RMND5B
chr5:5-tRF-trna10-ValCAC	-29.6 kcal/mol	0.034468	ENSG00000145916.19	RMND5B
chr5:5-tRF-trna10-ValCAC	-26.4 kcal/mol	0.024716	ENSG00000169045.19	HNRNPH1
chr5:5-tRF-trna10-ValCAC	-30.1 kcal/mol	0.032591	ENSG00000197226.13	TBC1D9B
chr5:5-tRF-trna10-ValCAC	-30.1 kcal/mol	0.012681	ENSG00000197226.13	TBC1D9B
chr5:5-tRF-trna10-ValCAC	-29.6 kcal/mol	0.034352	ENSG00000145975.15	FAM217A
chr5:5-tRF-trna10-ValCAC	-29.6 kcal/mol	0.034815	ENSG00000145975.15	FAM217A
chr5:5-tRF-trna10-ValCAC	-31.6 kcal/mol	0.021164	ENSG00000180537.13	RNF182
chr5:5-tRF-trna10-ValCAC	-31.6 kcal/mol	0.030955	ENSG00000180537.13	RNF182
chr5:5-tRF-trna10-ValCAC	-31.6 kcal/mol	0.016654	ENSG00000180537.13	RNF182
chr5:5-tRF-trna10-ValCAC	-31.6 kcal/mol	0.02049	ENSG00000180537.13	RNF182
chr5:5-tRF-trna10-ValCAC	-29.8 kcal/mol	0.044019	ENSG00000197062.12	ZSCAN26
chr5:5-tRF-trna10-ValCAC	-30.7 kcal/mol	0.026082	ENSG00000276302.1	ENSG00000276302
chr5:5-tRF-trna10-ValCAC	-31.5 kcal/mol	0.031305	ENSG00000204394.13	VARS1
chr5:5-tRF-trna10-ValCAC	-29.4 kcal/mol	0.049389	ENSG00000096395.11	MLN
chr5:5-tRF-trna10-ValCAC	-29.4 kcal/mol	0.045296	ENSG00000096395.11	MLN
chr5:5-tRF-trna10-ValCAC	-29.4 kcal/mol	0.029323	ENSG00000096395.11	MLN
chr5:5-tRF-trna10-ValCAC	-30.9 kcal/mol	0.018168	ENSG00000124678.20	TCP11
chr5:5-tRF-trna10-ValCAC	-33.3 kcal/mol	0.019115	ENSG00000095970.17	TREM2
chr5:5-tRF-trna10-ValCAC	-33.3 kcal/mol	0.014834	ENSG00000095970.17	TREM2
chr5:5-tRF-trna10-ValCAC	-33.3 kcal/mol	0.01828	ENSG00000095970.17	TREM2
chr5:5-tRF-trna10-ValCAC	-30.4 kcal/mol	0.04313	ENSG00000112559.15	MDFI
chr5:5-tRF-trna10-ValCAC	-30.4 kcal/mol	0.014196	ENSG00000112559.15	MDFI
chr5:5-tRF-trna10-ValCAC	-30.4 kcal/mol	0.037012	ENSG00000112559.15	MDFI
chr5:5-tRF-trna10-ValCAC	-26.3 kcal/mol	0.018764	ENSG00000288614.1	ENSG00000288614
chr5:5-tRF-trna10-ValCAC	-30.4 kcal/mol	0.046801	ENSG00000083123.15	BCKDHB
chr5:5-tRF-trna10-ValCAC	-26.8 kcal/mol	0.012613	ENSG00000118420.17	UBE3D
chr5:5-tRF-trna10-ValCAC	-29.4 kcal/mol	0.032837	ENSG00000065609.15	SNAP91
chr5:5-tRF-trna10-ValCAC	-30.6 kcal/mol	0.029357	ENSG00000132429.10	POPDC3
chr5:5-tRF-trna10-ValCAC	-28.8 kcal/mol	0.040389	ENSG00000118514.14	ALDH8A1
chr5:5-tRF-trna10-ValCAC	-29.4 kcal/mol	0.043407	ENSG00000135540.12	NHSL1
chr5:5-tRF-trna10-ValCAC	-37.8 kcal/mol	0.004071	ENSG00000120438.12	TCP1
chr5:5-tRF-trna10-ValCAC	-37.8 kcal/mol	0.005399	ENSG00000120438.12	TCP1
chr5:5-tRF-trna10-ValCAC	-37.8 kcal/mol	0.006486	ENSG00000120438.12	TCP1
chr5:5-tRF-trna10-ValCAC	-37.8 kcal/mol	0.001463	ENSG00000120438.12	TCP1
chr5:5-tRF-trna10-ValCAC	-37.8 kcal/mol	0.001968	ENSG00000120438.12	TCP1
chr5:5-tRF-trna10-ValCAC	-37.8 kcal/mol	0.000768	ENSG00000120438.12	TCP1
chr5:5-tRF-trna10-ValCAC	-37.8 kcal/mol	0.000779	ENSG00000120438.12	TCP1
chr5:5-tRF-trna10-ValCAC	-37.8 kcal/mol	0.001167	ENSG00000120438.12	TCP1
chr5:5-tRF-trna10-ValCAC	-33.4 kcal/mol	0.047084	ENSG00000026297.17	RNASET2
chr5:5-tRF-trna10-ValCAC	-33.4 kcal/mol	0.030058	ENSG00000026297.17	RNASET2
chr5:5-tRF-trna10-ValCAC	-33.4 kcal/mol	0.045901	ENSG00000026297.17	RNASET2
chr5:5-tRF-trna10-ValCAC	-33.4 kcal/mol	0.024182	ENSG00000026297.17	RNASET2
chr5:5-tRF-trna10-ValCAC	-35.1 kcal/mol	0.011849	ENSG00000106524.9	ANKMY2
chr5:5-tRF-trna10-ValCAC	-30.6 kcal/mol	0.028648	ENSG00000196335.13	STK31
chr5:5-tRF-trna10-ValCAC	-32.7 kcal/mol	0.047858	ENSG00000122545.22	SEPTIN7
chr5:5-tRF-trna10-ValCAC	-34.0 kcal/mol	0.033665	ENSG00000136279.21	DBNL
chr5:5-tRF-trna10-ValCAC	-34.0 kcal/mol	0.027917	ENSG00000136279.21	DBNL
chr5:5-tRF-trna10-ValCAC	-34.0 kcal/mol	0.023691	ENSG00000136279.21	DBNL
chr5:5-tRF-trna10-ValCAC	-34.0 kcal/mol	0.011399	ENSG00000136279.21	DBNL
chr5:5-tRF-trna10-ValCAC	-32.8 kcal/mol	0.048932	ENSG00000106635.8	BCL7B
chr5:5-tRF-trna10-ValCAC	-29.5 kcal/mol	0.04527	ENSG00000135185.12	TMEM243
chr5:5-tRF-trna10-ValCAC	-29.8 kcal/mol	0.040427	ENSG00000285772.1	ENSG00000285772
chr5:5-tRF-trna10-ValCAC	-33.2 kcal/mol	0.010605	ENSG00000166448.15	TMEM130
chr5:5-tRF-trna10-ValCAC	-31.1 kcal/mol	0.031874	ENSG00000146828.18	SLC12A9
chr5:5-tRF-trna10-ValCAC	-31.3 kcal/mol	0.043078	ENSG00000005075.16	POLR2J
chr5:5-tRF-trna10-ValCAC	-31.3 kcal/mol	0.049309	ENSG00000168255.20	POLR2J3
chr5:5-tRF-trna10-ValCAC	-31.3 kcal/mol	0.044275	ENSG00000168255.20	POLR2J3
chr5:5-tRF-trna10-ValCAC	-31.3 kcal/mol	0.018005	ENSG00000168255.20	POLR2J3
chr5:5-tRF-trna10-ValCAC	-32.4 kcal/mol	0.024772	ENSG00000270249.2	ENSG00000270249
chr5:5-tRF-trna10-ValCAC	-31.3 kcal/mol	0.018676	ENSG00000285437.2	POLR2J3
chr5:5-tRF-trna10-ValCAC	-31.3 kcal/mol	0.015979	ENSG00000285437.2	POLR2J3
chr5:5-tRF-trna10-ValCAC	-31.3 kcal/mol	0.018788	ENSG00000285437.2	POLR2J3
chr5:5-tRF-trna10-ValCAC	-31.3 kcal/mol	0.015979	ENSG00000228049.8	POLR2J2
chr5:5-tRF-trna10-ValCAC	-30.5 kcal/mol	0.028045	ENSG00000213265.9	TSGA13
chr5:5-tRF-trna10-ValCAC	-27.8 kcal/mol	0.047347	ENSG00000236279.7	CLEC2L
chr5:5-tRF-trna10-ValCAC	-22.9 kcal/mol	0.024067	ENSG00000282420.1	TRBJ1-2
chr5:5-tRF-trna10-ValCAC	-32.4 kcal/mol	0.026057	ENSG00000225781.2	OR6V1
chr5:5-tRF-trna10-ValCAC	-31.9 kcal/mol	0.017973	ENSG00000170260.9	ZNF212
chr5:5-tRF-trna10-ValCAC	-31.9 kcal/mol	0.028701	ENSG00000170260.9	ZNF212
chr5:5-tRF-trna10-ValCAC	-30.1 kcal/mol	0.035702	ENSG00000104626.15	ERI1
chr5:5-tRF-trna10-ValCAC	-34.0 kcal/mol	0.026068	ENSG00000254093.9	PINX1
chr5:5-tRF-trna10-ValCAC	-34.0 kcal/mol	0.01959	ENSG00000254093.9	PINX1
chr5:5-tRF-trna10-ValCAC	-29.7 kcal/mol	0.044084	ENSG00000158806.14	NPM2
chr5:5-tRF-trna10-ValCAC	-33.1 kcal/mol	0.007962	ENSG00000165046.13	LETM2
chr5:5-tRF-trna10-ValCAC	-30.5 kcal/mol	0.031089	ENSG00000077782.23	FGFR1
chr5:5-tRF-trna10-ValCAC	-31.7 kcal/mol	0.023456	ENSG00000023287.13	RB1CC1
chr5:5-tRF-trna10-ValCAC	-31.7 kcal/mol	0.01557	ENSG00000023287.13	RB1CC1
chr5:5-tRF-trna10-ValCAC	-31.7 kcal/mol	0.033078	ENSG00000023287.13	RB1CC1
chr5:5-tRF-trna10-ValCAC	-27.1 kcal/mol	0.044787	ENSG00000120992.18	LYPLA1
chr5:5-tRF-trna10-ValCAC	-28.7 kcal/mol	0.047005	ENSG00000079102.18	RUNX1T1
chr5:5-tRF-trna10-ValCAC	-35.3 kcal/mol	0.009213	ENSG00000156170.14	NDUFAF6
chr5:5-tRF-trna10-ValCAC	-35.3 kcal/mol	0.018212	ENSG00000156170.14	NDUFAF6
chr5:5-tRF-trna10-ValCAC	-35.3 kcal/mol	0.012203	ENSG00000156170.14	NDUFAF6
chr5:5-tRF-trna10-ValCAC	-35.3 kcal/mol	0.005038	ENSG00000156170.14	NDUFAF6
chr5:5-tRF-trna10-ValCAC	-35.3 kcal/mol	0.009844	ENSG00000156170.14	NDUFAF6
chr5:5-tRF-trna10-ValCAC	-35.3 kcal/mol	0.005578	ENSG00000156170.14	NDUFAF6
chr5:5-tRF-trna10-ValCAC	-35.3 kcal/mol	0.002892	ENSG00000156170.14	NDUFAF6
chr5:5-tRF-trna10-ValCAC	-35.3 kcal/mol	0.006739	ENSG00000156170.14	NDUFAF6
chr5:5-tRF-trna10-ValCAC	-35.3 kcal/mol	0.013597	ENSG00000156170.14	NDUFAF6
chr5:5-tRF-trna10-ValCAC	-29.1 kcal/mol	0.037765	ENSG00000174226.9	SNX31
chr5:5-tRF-trna10-ValCAC	-31.0 kcal/mol	0.022762	ENSG00000185122.11	HSF1
chr5:5-tRF-trna10-ValCAC	-30.9 kcal/mol	0.039785	ENSG00000160957.15	RECQL4
chr5:5-tRF-trna10-ValCAC	-30.4 kcal/mol	0.049351	ENSG00000120159.13	CAAP1
chr5:5-tRF-trna10-ValCAC	-33.0 kcal/mol	0.030039	ENSG00000137106.18	GRHPR
chr5:5-tRF-trna10-ValCAC	-30.4 kcal/mol	0.025538	ENSG00000154529.15	CNTNAP3B
chr5:5-tRF-trna10-ValCAC	-30.2 kcal/mol	0.016843	ENSG00000107282.9	APBA1
chr5:5-tRF-trna10-ValCAC	-32.2 kcal/mol	0.041155	ENSG00000148057.16	IDNK
chr5:5-tRF-trna10-ValCAC	-32.2 kcal/mol	0.028328	ENSG00000148057.16	IDNK
chr5:5-tRF-trna10-ValCAC	-32.2 kcal/mol	0.015212	ENSG00000148057.16	IDNK
chr5:5-tRF-trna10-ValCAC	-32.2 kcal/mol	0.010749	ENSG00000148057.16	IDNK
chr5:5-tRF-trna10-ValCAC	-31.6 kcal/mol	0.037319	ENSG00000285082.3	ENSG00000285082
chr5:5-tRF-trna10-ValCAC	-31.6 kcal/mol	0.024728	ENSG00000119396.12	RAB14
chr5:5-tRF-trna10-ValCAC	-29.1 kcal/mol	0.044194	ENSG00000106689.11	LHX2
chr5:5-tRF-trna10-ValCAC	-34.2 kcal/mol	0.008035	ENSG00000136931.10	NR5A1
chr5:5-tRF-trna10-ValCAC	-33.9 kcal/mol	0.004782	ENSG00000136895.19	GARNL3
chr5:5-tRF-trna10-ValCAC	-27.8 kcal/mol	0.04688	ENSG00000050555.19	LAMC3
chr5:5-tRF-trna10-ValCAC	-31.8 kcal/mol	0.038897	ENSG00000107147.14	KCNT1
chr5:5-tRF-trna10-ValCAC	-31.2 kcal/mol	0.023281	ENSG00000148468.17	FAM171A1
chr5:5-tRF-trna10-ValCAC	-30.4 kcal/mol	0.037545	ENSG00000136750.13	GAD2
chr5:5-tRF-trna10-ValCAC	-29.9 kcal/mol	0.032631	ENSG00000150093.20	ITGB1
chr5:5-tRF-trna10-ValCAC	-36.5 kcal/mol	0.007544	ENSG00000070748.19	CHAT
chr5:5-tRF-trna10-ValCAC	-36.5 kcal/mol	0.008166	ENSG00000070748.19	CHAT
chr5:5-tRF-trna10-ValCAC	-29.0 kcal/mol	0.049185	ENSG00000138311.18	ZNF365
chr5:5-tRF-trna10-ValCAC	-30.9 kcal/mol	0.048601	ENSG00000156113.25	KCNMA1
chr5:5-tRF-trna10-ValCAC	-31.1 kcal/mol	0.043871	ENSG00000173269.14	MMRN2
chr5:5-tRF-trna10-ValCAC	-29.6 kcal/mol	0.033086	ENSG00000052749.14	RRP12
chr5:5-tRF-trna10-ValCAC	-31.3 kcal/mol	0.042813	ENSG00000155229.21	MMS19
chr5:5-tRF-trna10-ValCAC	-31.3 kcal/mol	0.041688	ENSG00000155229.21	MMS19
chr5:5-tRF-trna10-ValCAC	-31.3 kcal/mol	0.039125	ENSG00000155229.21	MMS19
chr5:5-tRF-trna10-ValCAC	-31.3 kcal/mol	0.032619	ENSG00000155229.21	MMS19
chr5:5-tRF-trna10-ValCAC	-31.3 kcal/mol	0.022406	ENSG00000155229.21	MMS19
chr5:5-tRF-trna10-ValCAC	-29.4 kcal/mol	0.048062	ENSG00000198018.7	ENTPD7
chr5:5-tRF-trna10-ValCAC	-32.2 kcal/mol	0.031207	ENSG00000055950.17	MRPL43
chr5:5-tRF-trna10-ValCAC	-32.2 kcal/mol	0.025192	ENSG00000055950.17	MRPL43
chr5:5-tRF-trna10-ValCAC	-32.2 kcal/mol	0.026841	ENSG00000055950.17	MRPL43
chr5:5-tRF-trna10-ValCAC	-32.2 kcal/mol	0.022217	ENSG00000055950.17	MRPL43
chr5:5-tRF-trna10-ValCAC	-31.0 kcal/mol	0.025067	ENSG00000095539.16	SEMA4G
chr5:5-tRF-trna10-ValCAC	-31.3 kcal/mol	0.018284	ENSG00000065618.21	COL17A1
chr5:5-tRF-trna10-ValCAC	-31.2 kcal/mol	0.048592	ENSG00000132334.17	PTPRE
chr5:5-tRF-trna10-ValCAC	-31.2 kcal/mol	0.047058	ENSG00000177963.15	RIC8A
chr5:5-tRF-trna10-ValCAC	-31.2 kcal/mol	0.039766	ENSG00000177963.15	RIC8A
chr5:5-tRF-trna10-ValCAC	-32.1 kcal/mol	0.033935	ENSG00000214063.12	TSPAN4
chr5:5-tRF-trna10-ValCAC	-33.0 kcal/mol	0.032913	ENSG00000214063.12	TSPAN4
chr5:5-tRF-trna10-ValCAC	-33.0 kcal/mol	0.034577	ENSG00000214063.12	TSPAN4
chr5:5-tRF-trna10-ValCAC	-33.0 kcal/mol	0.036395	ENSG00000214063.12	TSPAN4
chr5:5-tRF-trna10-ValCAC	-33.0 kcal/mol	0.036252	ENSG00000214063.12	TSPAN4
chr5:5-tRF-trna10-ValCAC	-31.6 kcal/mol	0.043051	ENSG00000214063.12	TSPAN4
chr5:5-tRF-trna10-ValCAC	-33.0 kcal/mol	0.037543	ENSG00000214063.12	TSPAN4
chr5:5-tRF-trna10-ValCAC	-33.0 kcal/mol	0.03316	ENSG00000214063.12	TSPAN4
chr5:5-tRF-trna10-ValCAC	-33.0 kcal/mol	0.045725	ENSG00000214063.12	TSPAN4
chr5:5-tRF-trna10-ValCAC	-31.5 kcal/mol	0.017172	ENSG00000078902.16	TOLLIP
chr5:5-tRF-trna10-ValCAC	-29.6 kcal/mol	0.035861	ENSG00000148985.20	PGAP2
chr5:5-tRF-trna10-ValCAC	-30.1 kcal/mol	0.034426	ENSG00000184937.16	WT1
chr5:5-tRF-trna10-ValCAC	-31.0 kcal/mol	0.022697	ENSG00000166181.13	API5
chr5:5-tRF-trna10-ValCAC	-31.4 kcal/mol	0.013828	ENSG00000085117.12	CD82
chr5:5-tRF-trna10-ValCAC	-32.7 kcal/mol	0.02532	ENSG00000110536.14	PTPMT1
chr5:5-tRF-trna10-ValCAC	-32.7 kcal/mol	0.048967	ENSG00000110536.14	PTPMT1
chr5:5-tRF-trna10-ValCAC	-32.7 kcal/mol	0.022143	ENSG00000110536.14	PTPMT1
chr5:5-tRF-trna10-ValCAC	-26.0 kcal/mol	0.041896	ENSG00000110107.9	PRPF19
chr5:5-tRF-trna10-ValCAC	-31.0 kcal/mol	0.020131	ENSG00000124939.6	SCGB2A1
chr5:5-tRF-trna10-ValCAC	-30.2 kcal/mol	0.02758	ENSG00000176340.4	COX8A
chr5:5-tRF-trna10-ValCAC	-30.3 kcal/mol	0.04858	ENSG00000168439.17	STIP1
chr5:5-tRF-trna10-ValCAC	-32.9 kcal/mol	0.018476	ENSG00000168439.17	STIP1
chr5:5-tRF-trna10-ValCAC	-30.0 kcal/mol	0.017218	ENSG00000173264.16	GPR137
chr5:5-tRF-trna10-ValCAC	-31.4 kcal/mol	0.016395	ENSG00000149792.9	MRPL49
chr5:5-tRF-trna10-ValCAC	-31.4 kcal/mol	0.015509	ENSG00000149792.9	MRPL49
chr5:5-tRF-trna10-ValCAC	-31.4 kcal/mol	0.014891	ENSG00000149792.9	MRPL49
chr5:5-tRF-trna10-ValCAC	-32.8 kcal/mol	0.020367	ENSG00000172732.12	MUS81
chr5:5-tRF-trna10-ValCAC	-32.8 kcal/mol	0.020957	ENSG00000172732.12	MUS81
chr5:5-tRF-trna10-ValCAC	-36.4 kcal/mol	0.005184	ENSG00000186635.16	ARAP1
chr5:5-tRF-trna10-ValCAC	-36.4 kcal/mol	0.004368	ENSG00000186635.16	ARAP1
chr5:5-tRF-trna10-ValCAC	-30.5 kcal/mol	0.035014	ENSG00000021300.14	PLEKHB1
chr5:5-tRF-trna10-ValCAC	-30.5 kcal/mol	0.031158	ENSG00000021300.14	PLEKHB1
chr5:5-tRF-trna10-ValCAC	-30.5 kcal/mol	0.029184	ENSG00000021300.14	PLEKHB1
chr5:5-tRF-trna10-ValCAC	-30.5 kcal/mol	0.029593	ENSG00000021300.14	PLEKHB1
chr5:5-tRF-trna10-ValCAC	-30.5 kcal/mol	0.030414	ENSG00000021300.14	PLEKHB1
chr5:5-tRF-trna10-ValCAC	-30.5 kcal/mol	0.037059	ENSG00000021300.14	PLEKHB1
chr5:5-tRF-trna10-ValCAC	-30.5 kcal/mol	0.03956	ENSG00000021300.14	PLEKHB1
chr5:5-tRF-trna10-ValCAC	-30.5 kcal/mol	0.033831	ENSG00000021300.14	PLEKHB1
chr5:5-tRF-trna10-ValCAC	-30.5 kcal/mol	0.030579	ENSG00000021300.14	PLEKHB1
chr5:5-tRF-trna10-ValCAC	-28.5 kcal/mol	0.016553	ENSG00000175536.7	LIPT2
chr5:5-tRF-trna10-ValCAC	-33.1 kcal/mol	0.014566	ENSG00000137507.11	LRRC32
chr5:5-tRF-trna10-ValCAC	-30.9 kcal/mol	0.041526	ENSG00000086848.15	ALG9
chr5:5-tRF-trna10-ValCAC	-30.9 kcal/mol	0.042516	ENSG00000258529.5	ENSG00000258529
chr5:5-tRF-trna10-ValCAC	-32.2 kcal/mol	0.00652	ENSG00000166086.13	JAM3
chr5:5-tRF-trna10-ValCAC	-29.7 kcal/mol	0.045141	ENSG00000139197.11	PEX5
chr5:5-tRF-trna10-ValCAC	-29.7 kcal/mol	0.043732	ENSG00000139197.11	PEX5
chr5:5-tRF-trna10-ValCAC	-29.7 kcal/mol	0.038526	ENSG00000139197.11	PEX5
chr5:5-tRF-trna10-ValCAC	-30.3 kcal/mol	0.033986	ENSG00000152556.17	PFKM
chr5:5-tRF-trna10-ValCAC	-32.9 kcal/mol	0.029876	ENSG00000170473.17	PYM1
chr5:5-tRF-trna10-ValCAC	-32.9 kcal/mol	0.0115	ENSG00000170473.17	PYM1
chr5:5-tRF-trna10-ValCAC	-32.9 kcal/mol	0.018706	ENSG00000170473.17	PYM1
chr5:5-tRF-trna10-ValCAC	-32.8 kcal/mol	0.018563	ENSG00000110955.9	ATP5F1B
chr5:5-tRF-trna10-ValCAC	-32.8 kcal/mol	0.026622	ENSG00000110955.9	ATP5F1B
chr5:5-tRF-trna10-ValCAC	-32.8 kcal/mol	0.017154	ENSG00000110955.9	ATP5F1B
chr5:5-tRF-trna10-ValCAC	-29.5 kcal/mol	0.04603	ENSG00000123384.14	LRP1
chr5:5-tRF-trna10-ValCAC	-29.8 kcal/mol	0.034612	ENSG00000037897.17	METTL1
chr5:5-tRF-trna10-ValCAC	-32.3 kcal/mol	0.01963	ENSG00000111670.16	GNPTAB
chr5:5-tRF-trna10-ValCAC	-32.2 kcal/mol	0.012065	ENSG00000136044.12	APPL2
chr5:5-tRF-trna10-ValCAC	-32.2 kcal/mol	0.010857	ENSG00000136044.12	APPL2
chr5:5-tRF-trna10-ValCAC	-29.3 kcal/mol	0.017936	ENSG00000235162.9	C12orf75
chr5:5-tRF-trna10-ValCAC	-29.7 kcal/mol	0.046202	ENSG00000122965.11	RBM19
chr5:5-tRF-trna10-ValCAC	-27.0 kcal/mol	0.015664	ENSG00000284934.3	ENSG00000284934
chr5:5-tRF-trna10-ValCAC	-33.1 kcal/mol	0.039419	ENSG00000111325.16	OGFOD2
chr5:5-tRF-trna10-ValCAC	-33.1 kcal/mol	0.0439	ENSG00000111325.16	OGFOD2
chr5:5-tRF-trna10-ValCAC	-33.1 kcal/mol	0.035857	ENSG00000111325.16	OGFOD2
chr5:5-tRF-trna10-ValCAC	-33.1 kcal/mol	0.036407	ENSG00000111325.16	OGFOD2
chr5:5-tRF-trna10-ValCAC	-33.1 kcal/mol	0.036648	ENSG00000111325.16	OGFOD2
chr5:5-tRF-trna10-ValCAC	-33.1 kcal/mol	0.046053	ENSG00000111325.16	OGFOD2
chr5:5-tRF-trna10-ValCAC	-33.1 kcal/mol	0.048571	ENSG00000111325.16	OGFOD2
chr5:5-tRF-trna10-ValCAC	-33.1 kcal/mol	0.034519	ENSG00000111325.16	OGFOD2
chr5:5-tRF-trna10-ValCAC	-35.5 kcal/mol	0.017704	ENSG00000198598.7	MMP17
chr5:5-tRF-trna10-ValCAC	-35.5 kcal/mol	0.018255	ENSG00000198598.7	MMP17
chr5:5-tRF-trna10-ValCAC	-36.3 kcal/mol	0.011706	ENSG00000132938.22	MTUS2
chr5:5-tRF-trna10-ValCAC	-36.3 kcal/mol	0.005958	ENSG00000132938.22	MTUS2
chr5:5-tRF-trna10-ValCAC	-31.9 kcal/mol	0.024732	ENSG00000136104.21	RNASEH2B
chr5:5-tRF-trna10-ValCAC	-31.9 kcal/mol	0.017249	ENSG00000136104.21	RNASEH2B
chr5:5-tRF-trna10-ValCAC	-31.9 kcal/mol	0.038206	ENSG00000136104.21	RNASEH2B
chr5:5-tRF-trna10-ValCAC	-31.9 kcal/mol	0.037625	ENSG00000136104.21	RNASEH2B
chr5:5-tRF-trna10-ValCAC	-31.9 kcal/mol	0.011668	ENSG00000136104.21	RNASEH2B
chr5:5-tRF-trna10-ValCAC	-31.9 kcal/mol	0.031851	ENSG00000136104.21	RNASEH2B
chr5:5-tRF-trna10-ValCAC	-31.4 kcal/mol	0.013727	ENSG00000136104.21	RNASEH2B
chr5:5-tRF-trna10-ValCAC	-30.9 kcal/mol	0.038807	ENSG00000198824.8	CHAMP1
chr5:5-tRF-trna10-ValCAC	-23.5 kcal/mol	0.031694	ENSG00000211837.1	TRAJ53
chr5:5-tRF-trna10-ValCAC	-23.3 kcal/mol	0.039272	ENSG00000211838.1	TRAJ52
chr5:5-tRF-trna10-ValCAC	-27.5 kcal/mol	0.001874	ENSG00000211854.1	TRAJ35
chr5:5-tRF-trna10-ValCAC	-23.2 kcal/mol	0.038301	ENSG00000211871.1	TRAJ18
chr5:5-tRF-trna10-ValCAC	-25.5 kcal/mol	0.007163	ENSG00000211873.1	TRAJ16
chr5:5-tRF-trna10-ValCAC	-23.1 kcal/mol	0.033488	ENSG00000211877.1	TRAJ12
chr5:5-tRF-trna10-ValCAC	-29.3 kcal/mol	0.028127	ENSG00000166091.21	CMTM5
chr5:5-tRF-trna10-ValCAC	-35.3 kcal/mol	0.002876	ENSG00000184304.17	PRKD1
chr5:5-tRF-trna10-ValCAC	-29.8 kcal/mol	0.043341	ENSG00000185246.18	PRPF39
chr5:5-tRF-trna10-ValCAC	-30.0 kcal/mol	0.039847	ENSG00000073712.15	FERMT2
chr5:5-tRF-trna10-ValCAC	-30.0 kcal/mol	0.036562	ENSG00000073712.15	FERMT2
chr5:5-tRF-trna10-ValCAC	-33.4 kcal/mol	0.032469	ENSG00000170345.10	FOS
chr5:5-tRF-trna10-ValCAC	-33.4 kcal/mol	0.013472	ENSG00000170345.10	FOS
chr5:5-tRF-trna10-ValCAC	-32.6 kcal/mol	0.031515	ENSG00000133937.5	GSC
chr5:5-tRF-trna10-ValCAC	-30.7 kcal/mol	0.012635	ENSG00000100744.15	GSKIP
chr5:5-tRF-trna10-ValCAC	-31.6 kcal/mol	0.043589	ENSG00000185024.18	BRF1
chr5:5-tRF-trna10-ValCAC	-23.1 kcal/mol	0.034851	ENSG00000211900.2	IGHJ6
chr5:5-tRF-trna10-ValCAC	-30.1 kcal/mol	0.012086	ENSG00000128928.10	IVD
chr5:5-tRF-trna10-ValCAC	-30.7 kcal/mol	0.046274	ENSG00000166140.17	ZFYVE19
chr5:5-tRF-trna10-ValCAC	-32.0 kcal/mol	0.025517	ENSG00000185634.12	SHC4
chr5:5-tRF-trna10-ValCAC	-33.9 kcal/mol	0.022461	ENSG00000170236.16	USP50
chr5:5-tRF-trna10-ValCAC	-33.9 kcal/mol	0.024081	ENSG00000170236.16	USP50
chr5:5-tRF-trna10-ValCAC	-33.9 kcal/mol	0.006152	ENSG00000170236.16	USP50
chr5:5-tRF-trna10-ValCAC	-33.9 kcal/mol	0.00843	ENSG00000170236.16	USP50
chr5:5-tRF-trna10-ValCAC	-31.0 kcal/mol	0.023678	ENSG00000140262.18	TCF12
chr5:5-tRF-trna10-ValCAC	-31.0 kcal/mol	0.03044	ENSG00000140262.18	TCF12
chr5:5-tRF-trna10-ValCAC	-29.3 kcal/mol	0.043223	ENSG00000137776.17	SLTM
chr5:5-tRF-trna10-ValCAC	-30.2 kcal/mol	0.04417	ENSG00000259316.12	ENSG00000259316
chr5:5-tRF-trna10-ValCAC	-30.2 kcal/mol	0.049724	ENSG00000259316.12	ENSG00000259316
chr5:5-tRF-trna10-ValCAC	-30.4 kcal/mol	0.030053	ENSG00000103942.13	HOMER2
chr5:5-tRF-trna10-ValCAC	-29.8 kcal/mol	0.001562	ENSG00000140521.18	POLG
chr5:5-tRF-trna10-ValCAC	-29.4 kcal/mol	0.049522	ENSG00000183060.16	LYSMD4
chr5:5-tRF-trna10-ValCAC	-30.4 kcal/mol	0.027775	ENSG00000086506.3	HBQ1
chr5:5-tRF-trna10-ValCAC	-29.8 kcal/mol	0.041656	ENSG00000185615.16	PDIA2
chr5:5-tRF-trna10-ValCAC	-30.4 kcal/mol	0.044868	ENSG00000086504.18	MRPL28
chr5:5-tRF-trna10-ValCAC	-30.4 kcal/mol	0.035597	ENSG00000086504.18	MRPL28
chr5:5-tRF-trna10-ValCAC	-32.6 kcal/mol	0.031435	ENSG00000197253.14	TPSB2
chr5:5-tRF-trna10-ValCAC	-32.6 kcal/mol	0.031435	ENSG00000172236.19	TPSAB1
chr5:5-tRF-trna10-ValCAC	-34.4 kcal/mol	0.010621	ENSG00000213918.11	DNASE1
chr5:5-tRF-trna10-ValCAC	-34.4 kcal/mol	0.018402	ENSG00000213918.11	DNASE1
chr5:5-tRF-trna10-ValCAC	-34.4 kcal/mol	0.017787	ENSG00000213918.11	DNASE1
chr5:5-tRF-trna10-ValCAC	-34.4 kcal/mol	0.004515	ENSG00000213918.11	DNASE1
chr5:5-tRF-trna10-ValCAC	-34.4 kcal/mol	0.007267	ENSG00000213918.11	DNASE1
chr5:5-tRF-trna10-ValCAC	-34.4 kcal/mol	0.00396	ENSG00000213918.11	DNASE1
chr5:5-tRF-trna10-ValCAC	-33.4 kcal/mol	0.036801	ENSG00000089486.17	CDIP1
chr5:5-tRF-trna10-ValCAC	-33.4 kcal/mol	0.031459	ENSG00000089486.17	CDIP1
chr5:5-tRF-trna10-ValCAC	-33.4 kcal/mol	0.023744	ENSG00000089486.17	CDIP1
chr5:5-tRF-trna10-ValCAC	-33.4 kcal/mol	0.007294	ENSG00000089486.17	CDIP1
chr5:5-tRF-trna10-ValCAC	-32.5 kcal/mol	0.0206	ENSG00000183454.18	GRIN2A
chr5:5-tRF-trna10-ValCAC	-31.1 kcal/mol	0.046668	ENSG00000140740.11	UQCRC2
chr5:5-tRF-trna10-ValCAC	-31.1 kcal/mol	0.020494	ENSG00000140740.11	UQCRC2
chr5:5-tRF-trna10-ValCAC	-30.3 kcal/mol	0.024882	ENSG00000175267.15	VWA3A
chr5:5-tRF-trna10-ValCAC	-29.0 kcal/mol	0.04538	ENSG00000169203.18	NPIPB12
chr5:5-tRF-trna10-ValCAC	-25.7 kcal/mol	0.026695	ENSG00000013364.19	MVP
chr5:5-tRF-trna10-ValCAC	-32.8 kcal/mol	0.011952	ENSG00000103496.15	STX4
chr5:5-tRF-trna10-ValCAC	-30.8 kcal/mol	0.035108	ENSG00000103490.14	PYCARD
chr5:5-tRF-trna10-ValCAC	-30.8 kcal/mol	0.039823	ENSG00000103490.14	PYCARD
chr5:5-tRF-trna10-ValCAC	-31.0 kcal/mol	0.040641	ENSG00000102910.14	LONP2
chr5:5-tRF-trna10-ValCAC	-33.1 kcal/mol	0.002224	ENSG00000140853.17	NLRC5
chr5:5-tRF-trna10-ValCAC	-31.3 kcal/mol	0.03978	ENSG00000168701.19	TMEM208
chr5:5-tRF-trna10-ValCAC	-29.4 kcal/mol	0.04412	ENSG00000168701.19	TMEM208
chr5:5-tRF-trna10-ValCAC	-31.3 kcal/mol	0.032429	ENSG00000135723.14	FHOD1
chr5:5-tRF-trna10-ValCAC	-31.0 kcal/mol	0.048196	ENSG00000135740.17	SLC9A5
chr5:5-tRF-trna10-ValCAC	-31.0 kcal/mol	0.021084	ENSG00000135740.17	SLC9A5
chr5:5-tRF-trna10-ValCAC	-30.3 kcal/mol	0.023958	ENSG00000039523.20	RIPOR1
chr5:5-tRF-trna10-ValCAC	-31.8 kcal/mol	0.040217	ENSG00000159753.15	CARMIL2
chr5:5-tRF-trna10-ValCAC	-31.8 kcal/mol	0.028981	ENSG00000159753.15	CARMIL2
chr5:5-tRF-trna10-ValCAC	-33.4 kcal/mol	0.022524	ENSG00000103044.11	HAS3
chr5:5-tRF-trna10-ValCAC	-29.0 kcal/mol	0.039712	ENSG00000213380.16	COG8
chr5:5-tRF-trna10-ValCAC	-30.5 kcal/mol	0.040167	ENSG00000103035.11	PSMD7
chr5:5-tRF-trna10-ValCAC	-32.0 kcal/mol	0.013856	ENSG00000168928.13	CTRB2
chr5:5-tRF-trna10-ValCAC	-32.0 kcal/mol	0.027867	ENSG00000168928.13	CTRB2
chr5:5-tRF-trna10-ValCAC	-32.0 kcal/mol	0.027867	ENSG00000168925.12	CTRB1
chr5:5-tRF-trna10-ValCAC	-32.0 kcal/mol	0.014729	ENSG00000168925.12	CTRB1
chr5:5-tRF-trna10-ValCAC	-30.2 kcal/mol	0.035117	ENSG00000103111.15	MON1B
chr5:5-tRF-trna10-ValCAC	-30.6 kcal/mol	0.01254	ENSG00000140873.16	ADAMTS18
chr5:5-tRF-trna10-ValCAC	-29.8 kcal/mol	0.042104	ENSG00000186153.19	WWOX
chr5:5-tRF-trna10-ValCAC	-29.8 kcal/mol	0.037004	ENSG00000186153.19	WWOX
chr5:5-tRF-trna10-ValCAC	-28.6 kcal/mol	0.045547	ENSG00000168589.15	DYNLRB2
chr5:5-tRF-trna10-ValCAC	-28.8 kcal/mol	0.029069	ENSG00000103194.16	USP10
chr5:5-tRF-trna10-ValCAC	-28.7 kcal/mol	0.024477	ENSG00000140968.12	IRF8
chr5:5-tRF-trna10-ValCAC	-36.2 kcal/mol	0.00825	ENSG00000141252.21	VPS53
chr5:5-tRF-trna10-ValCAC	-31.3 kcal/mol	0.031608	ENSG00000159842.16	ABR
chr5:5-tRF-trna10-ValCAC	-29.8 kcal/mol	0.038653	ENSG00000108953.17	YWHAE
chr5:5-tRF-trna10-ValCAC	-32.9 kcal/mol	0.046044	ENSG00000083454.23	P2RX5
chr5:5-tRF-trna10-ValCAC	-32.9 kcal/mol	0.042025	ENSG00000083454.23	P2RX5
chr5:5-tRF-trna10-ValCAC	-32.9 kcal/mol	0.017856	ENSG00000083454.23	P2RX5
chr5:5-tRF-trna10-ValCAC	-30.4 kcal/mol	0.032888	ENSG00000132382.15	MYBBP1A
chr5:5-tRF-trna10-ValCAC	-34.8 kcal/mol	0.019717	ENSG00000108590.11	MED31
chr5:5-tRF-trna10-ValCAC	-34.8 kcal/mol	0.003831	ENSG00000108590.11	MED31
chr5:5-tRF-trna10-ValCAC	-33.4 kcal/mol	0.044593	ENSG00000141510.18	TP53
chr5:5-tRF-trna10-ValCAC	-28.4 kcal/mol	0.045821	ENSG00000177731.16	FLII
chr5:5-tRF-trna10-ValCAC	-29.6 kcal/mol	0.037384	ENSG00000108641.20	B9D1
chr5:5-tRF-trna10-ValCAC	-29.2 kcal/mol	0.046254	ENSG00000109072.14	VTN
chr5:5-tRF-trna10-ValCAC	-30.9 kcal/mol	0.021554	ENSG00000160551.12	TAOK1
chr5:5-tRF-trna10-ValCAC	-32.2 kcal/mol	0.007628	ENSG00000167543.16	TP53I13
chr5:5-tRF-trna10-ValCAC	-30.5 kcal/mol	0.047397	ENSG00000126653.18	NSRP1
chr5:5-tRF-trna10-ValCAC	-32.0 kcal/mol	0.036341	ENSG00000270806.2	C17orf50
chr5:5-tRF-trna10-ValCAC	-32.0 kcal/mol	0.010558	ENSG00000270806.2	C17orf50
chr5:5-tRF-trna10-ValCAC	-32.0 kcal/mol	0.014228	ENSG00000270806.2	C17orf50
chr5:5-tRF-trna10-ValCAC	-30.6 kcal/mol	0.036306	ENSG00000131475.7	VPS25
chr5:5-tRF-trna10-ValCAC	-30.6 kcal/mol	0.033931	ENSG00000131475.7	VPS25
chr5:5-tRF-trna10-ValCAC	-31.3 kcal/mol	0.019635	ENSG00000126581.13	BECN1
chr5:5-tRF-trna10-ValCAC	-31.3 kcal/mol	0.019522	ENSG00000126581.13	BECN1
chr5:5-tRF-trna10-ValCAC	-29.6 kcal/mol	0.047013	ENSG00000091947.10	TMEM101
chr5:5-tRF-trna10-ValCAC	-29.6 kcal/mol	0.046645	ENSG00000091947.10	TMEM101
chr5:5-tRF-trna10-ValCAC	-31.7 kcal/mol	0.010897	ENSG00000108840.16	HDAC5
chr5:5-tRF-trna10-ValCAC	-32.4 kcal/mol	0.032347	ENSG00000108823.17	SGCA
chr5:5-tRF-trna10-ValCAC	-32.4 kcal/mol	0.047451	ENSG00000108823.17	SGCA
chr5:5-tRF-trna10-ValCAC	-32.4 kcal/mol	0.030924	ENSG00000108823.17	SGCA
chr5:5-tRF-trna10-ValCAC	-32.4 kcal/mol	0.043009	ENSG00000108823.17	SGCA
chr5:5-tRF-trna10-ValCAC	-32.4 kcal/mol	0.017672	ENSG00000108823.17	SGCA
chr5:5-tRF-trna10-ValCAC	-32.4 kcal/mol	0.030366	ENSG00000108823.17	SGCA
chr5:5-tRF-trna10-ValCAC	-32.4 kcal/mol	0.038444	ENSG00000108823.17	SGCA
chr5:5-tRF-trna10-ValCAC	-32.8 kcal/mol	0.014551	ENSG00000108826.16	MRPL27
chr5:5-tRF-trna10-ValCAC	-32.8 kcal/mol	0.011557	ENSG00000108826.16	MRPL27
chr5:5-tRF-trna10-ValCAC	-32.8 kcal/mol	0.013094	ENSG00000108826.16	MRPL27
chr5:5-tRF-trna10-ValCAC	-32.8 kcal/mol	0.014872	ENSG00000108826.16	MRPL27
chr5:5-tRF-trna10-ValCAC	-32.8 kcal/mol	0.019094	ENSG00000108826.16	MRPL27
chr5:5-tRF-trna10-ValCAC	-31.2 kcal/mol	0.030404	ENSG00000173838.12	MARCHF10
chr5:5-tRF-trna10-ValCAC	-30.7 kcal/mol	0.037306	ENSG00000136487.18	GH2
chr5:5-tRF-trna10-ValCAC	-30.7 kcal/mol	0.041424	ENSG00000136487.18	GH2
chr5:5-tRF-trna10-ValCAC	-30.7 kcal/mol	0.044785	ENSG00000136487.18	GH2
chr5:5-tRF-trna10-ValCAC	-30.7 kcal/mol	0.03595	ENSG00000259384.7	GH1
chr5:5-tRF-trna10-ValCAC	-30.7 kcal/mol	0.041669	ENSG00000259384.7	GH1
chr5:5-tRF-trna10-ValCAC	-30.7 kcal/mol	0.024604	ENSG00000259384.7	GH1
chr5:5-tRF-trna10-ValCAC	-30.7 kcal/mol	0.013567	ENSG00000259384.7	GH1
chr5:5-tRF-trna10-ValCAC	-30.7 kcal/mol	0.047187	ENSG00000259384.7	GH1
chr5:5-tRF-trna10-ValCAC	-31.2 kcal/mol	0.035595	ENSG00000141540.11	TTYH2
chr5:5-tRF-trna10-ValCAC	-29.8 kcal/mol	0.039871	ENSG00000132475.10	H3-3B
chr5:5-tRF-trna10-ValCAC	-29.8 kcal/mol	0.042665	ENSG00000132475.10	H3-3B
chr5:5-tRF-trna10-ValCAC	-29.8 kcal/mol	0.039871	ENSG00000132475.10	H3-3B
chr5:5-tRF-trna10-ValCAC	-29.8 kcal/mol	0.030879	ENSG00000132475.10	H3-3B
chr5:5-tRF-trna10-ValCAC	-32.5 kcal/mol	0.014998	ENSG00000078687.18	TNRC6C
chr5:5-tRF-trna10-ValCAC	-31.9 kcal/mol	0.013958	ENSG00000055483.20	USP36
chr5:5-tRF-trna10-ValCAC	-33.1 kcal/mol	0.020034	ENSG00000141527.19	CARD14
chr5:5-tRF-trna10-ValCAC	-33.1 kcal/mol	0.038933	ENSG00000141527.19	CARD14
chr5:5-tRF-trna10-ValCAC	-31.9 kcal/mol	0.0286	ENSG00000175866.16	BAIAP2
chr5:5-tRF-trna10-ValCAC	-35.3 kcal/mol	0.003898	ENSG00000141552.18	ANAPC11
chr5:5-tRF-trna10-ValCAC	-35.3 kcal/mol	0.001317	ENSG00000141552.18	ANAPC11
chr5:5-tRF-trna10-ValCAC	-29.3 kcal/mol	0.043762	ENSG00000141552.18	ANAPC11
chr5:5-tRF-trna10-ValCAC	-30.1 kcal/mol	0.036282	ENSG00000197063.11	MAFG
chr5:5-tRF-trna10-ValCAC	-29.6 kcal/mol	0.039039	ENSG00000183010.17	PYCR1
chr5:5-tRF-trna10-ValCAC	-29.6 kcal/mol	0.04591	ENSG00000169727.14	GPS1
chr5:5-tRF-trna10-ValCAC	-29.6 kcal/mol	0.049233	ENSG00000169727.14	GPS1
chr5:5-tRF-trna10-ValCAC	-27.9 kcal/mol	0.004952	ENSG00000169710.9	FASN
chr5:5-tRF-trna10-ValCAC	-29.4 kcal/mol	0.03922	ENSG00000101773.19	RBBP8
chr5:5-tRF-trna10-ValCAC	-31.8 kcal/mol	0.021626	ENSG00000154065.17	ANKRD29
chr5:5-tRF-trna10-ValCAC	-33.1 kcal/mol	0.003343	ENSG00000101493.11	ZNF516
chr5:5-tRF-trna10-ValCAC	-28.3 kcal/mol	0.04722	ENSG00000099821.14	POLRMT
chr5:5-tRF-trna10-ValCAC	-31.7 kcal/mol	0.032404	ENSG00000064687.13	ABCA7
chr5:5-tRF-trna10-ValCAC	-35.8 kcal/mol	0.011534	ENSG00000185761.11	ADAMTSL5
chr5:5-tRF-trna10-ValCAC	-35.8 kcal/mol	0.003447	ENSG00000185761.11	ADAMTSL5
chr5:5-tRF-trna10-ValCAC	-29.7 kcal/mol	0.015394	ENSG00000133275.16	CSNK1G2
chr5:5-tRF-trna10-ValCAC	-30.4 kcal/mol	0.045143	ENSG00000104885.19	DOT1L
chr5:5-tRF-trna10-ValCAC	-31.1 kcal/mol	0.036133	ENSG00000104904.12	OAZ1
chr5:5-tRF-trna10-ValCAC	-29.5 kcal/mol	0.03928	ENSG00000005206.17	SPPL2B
chr5:5-tRF-trna10-ValCAC	-31.8 kcal/mol	0.008242	ENSG00000105298.14	CACTIN
chr5:5-tRF-trna10-ValCAC	-30.9 kcal/mol	0.036788	ENSG00000007264.15	MATK
chr5:5-tRF-trna10-ValCAC	-30.9 kcal/mol	0.035527	ENSG00000007264.15	MATK
chr5:5-tRF-trna10-ValCAC	-30.9 kcal/mol	0.024594	ENSG00000007264.15	MATK
chr5:5-tRF-trna10-ValCAC	-27.7 kcal/mol	0.033407	ENSG00000105255.11	FSD1
chr5:5-tRF-trna10-ValCAC	-29.6 kcal/mol	0.045666	ENSG00000087903.13	RFX2
chr5:5-tRF-trna10-ValCAC	-29.6 kcal/mol	0.042268	ENSG00000087903.13	RFX2
chr5:5-tRF-trna10-ValCAC	-29.6 kcal/mol	0.019864	ENSG00000087903.13	RFX2
chr5:5-tRF-trna10-ValCAC	-29.6 kcal/mol	0.042027	ENSG00000087903.13	RFX2
chr5:5-tRF-trna10-ValCAC	-29.6 kcal/mol	0.041907	ENSG00000087903.13	RFX2
chr5:5-tRF-trna10-ValCAC	-29.2 kcal/mol	0.023364	ENSG00000088247.19	KHSRP
chr5:5-tRF-trna10-ValCAC	-31.5 kcal/mol	0.023869	ENSG00000142453.13	CARM1
chr5:5-tRF-trna10-ValCAC	-28.1 kcal/mol	0.038128	ENSG00000130158.14	DOCK6
chr5:5-tRF-trna10-ValCAC	-33.3 kcal/mol	0.018424	ENSG00000216490.4	IFI30
chr5:5-tRF-trna10-ValCAC	-31.5 kcal/mol	0.025435	ENSG00000006015.18	REX1BD
chr5:5-tRF-trna10-ValCAC	-31.5 kcal/mol	0.029148	ENSG00000006015.18	REX1BD
chr5:5-tRF-trna10-ValCAC	-31.5 kcal/mol	0.01046	ENSG00000006015.18	REX1BD
chr5:5-tRF-trna10-ValCAC	-29.4 kcal/mol	0.048857	ENSG00000064489.23	BORCS8-MEF2B
chr5:5-tRF-trna10-ValCAC	-29.4 kcal/mol	0.036312	ENSG00000254901.8	BORCS8
chr5:5-tRF-trna10-ValCAC	-29.9 kcal/mol	0.037783	ENSG00000129933.21	MAU2
chr5:5-tRF-trna10-ValCAC	-30.2 kcal/mol	0.047828	ENSG00000129933.21	MAU2
chr5:5-tRF-trna10-ValCAC	-32.9 kcal/mol	0.044371	ENSG00000124299.16	PEPD
chr5:5-tRF-trna10-ValCAC	-32.9 kcal/mol	0.047112	ENSG00000124299.16	PEPD
chr5:5-tRF-trna10-ValCAC	-32.9 kcal/mol	0.045892	ENSG00000124299.16	PEPD
chr5:5-tRF-trna10-ValCAC	-32.9 kcal/mol	0.010404	ENSG00000124299.16	PEPD
chr5:5-tRF-trna10-ValCAC	-30.9 kcal/mol	0.042287	ENSG00000105711.14	SCN1B
chr5:5-tRF-trna10-ValCAC	-29.6 kcal/mol	0.042181	ENSG00000272333.8	KMT2B
chr5:5-tRF-trna10-ValCAC	-31.0 kcal/mol	0.020536	ENSG00000004777.19	ARHGAP33
chr5:5-tRF-trna10-ValCAC	-31.6 kcal/mol	0.04335	ENSG00000167604.15	NFKBID
chr5:5-tRF-trna10-ValCAC	-29.7 kcal/mol	0.04467	ENSG00000167645.17	YIF1B
chr5:5-tRF-trna10-ValCAC	-29.7 kcal/mol	0.03224	ENSG00000167645.17	YIF1B
chr5:5-tRF-trna10-ValCAC	-32.3 kcal/mol	0.044127	ENSG00000130244.13	FAM98C
chr5:5-tRF-trna10-ValCAC	-32.3 kcal/mol	0.02235	ENSG00000130244.13	FAM98C
chr5:5-tRF-trna10-ValCAC	-32.3 kcal/mol	0.030107	ENSG00000130244.13	FAM98C
chr5:5-tRF-trna10-ValCAC	-32.3 kcal/mol	0.011304	ENSG00000130244.13	FAM98C
chr5:5-tRF-trna10-ValCAC	-32.3 kcal/mol	0.00911	ENSG00000130244.13	FAM98C
chr5:5-tRF-trna10-ValCAC	-29.6 kcal/mol	0.021601	ENSG00000291312.1	ENSG00000291312
chr5:5-tRF-trna10-ValCAC	-26.9 kcal/mol	0.022233	ENSG00000105221.18	AKT2
chr5:5-tRF-trna10-ValCAC	-31.2 kcal/mol	0.046025	ENSG00000090013.11	BLVRB
chr5:5-tRF-trna10-ValCAC	-31.2 kcal/mol	0.036408	ENSG00000090013.11	BLVRB
chr5:5-tRF-trna10-ValCAC	-31.2 kcal/mol	0.034249	ENSG00000090013.11	BLVRB
chr5:5-tRF-trna10-ValCAC	-29.5 kcal/mol	0.04986	ENSG00000167600.14	CYP2S1
chr5:5-tRF-trna10-ValCAC	-29.5 kcal/mol	0.04986	ENSG00000167600.14	CYP2S1
chr5:5-tRF-trna10-ValCAC	-30.7 kcal/mol	0.005251	ENSG00000105429.13	MEGF8
chr5:5-tRF-trna10-ValCAC	-32.5 kcal/mol	0.023758	ENSG00000234465.11	PINLYP
chr5:5-tRF-trna10-ValCAC	-30.5 kcal/mol	0.032907	ENSG00000011422.12	PLAUR
chr5:5-tRF-trna10-ValCAC	-31.8 kcal/mol	0.002714	ENSG00000125746.18	EML2
chr5:5-tRF-trna10-ValCAC	-31.8 kcal/mol	0.018348	ENSG00000125746.18	EML2
chr5:5-tRF-trna10-ValCAC	-31.8 kcal/mol	0.014534	ENSG00000125746.18	EML2
chr5:5-tRF-trna10-ValCAC	-29.5 kcal/mol	0.026027	ENSG00000125743.11	SNRPD2
chr5:5-tRF-trna10-ValCAC	-29.5 kcal/mol	0.042459	ENSG00000125743.11	SNRPD2
chr5:5-tRF-trna10-ValCAC	-29.5 kcal/mol	0.034874	ENSG00000125743.11	SNRPD2
chr5:5-tRF-trna10-ValCAC	-29.1 kcal/mol	0.018271	ENSG00000105281.12	SLC1A5
chr5:5-tRF-trna10-ValCAC	-31.7 kcal/mol	0.033233	ENSG00000105402.8	NAPA
chr5:5-tRF-trna10-ValCAC	-31.7 kcal/mol	0.038729	ENSG00000105402.8	NAPA
chr5:5-tRF-trna10-ValCAC	-31.7 kcal/mol	0.008206	ENSG00000105402.8	NAPA
chr5:5-tRF-trna10-ValCAC	-31.7 kcal/mol	0.015741	ENSG00000105402.8	NAPA
chr5:5-tRF-trna10-ValCAC	-29.4 kcal/mol	0.03833	ENSG00000161609.10	KASH5
chr5:5-tRF-trna10-ValCAC	-29.9 kcal/mol	0.035856	ENSG00000161609.10	KASH5
chr5:5-tRF-trna10-ValCAC	-30.5 kcal/mol	0.047576	ENSG00000161609.10	KASH5
chr5:5-tRF-trna10-ValCAC	-30.7 kcal/mol	0.031167	ENSG00000169035.12	KLK7
chr5:5-tRF-trna10-ValCAC	-36.9 kcal/mol	0.006295	ENSG00000129451.12	KLK10
chr5:5-tRF-trna10-ValCAC	-36.9 kcal/mol	0.00117	ENSG00000129451.12	KLK10
chr5:5-tRF-trna10-ValCAC	-31.1 kcal/mol	0.023364	ENSG00000260861.6	ENSG00000260861
chr5:5-tRF-trna10-ValCAC	-30.2 kcal/mol	0.025629	ENSG00000101307.16	SIRPB1
chr5:5-tRF-trna10-ValCAC	-33.7 kcal/mol	0.014762	ENSG00000215305.10	VPS16
chr5:5-tRF-trna10-ValCAC	-33.7 kcal/mol	0.011345	ENSG00000215305.10	VPS16
chr5:5-tRF-trna10-ValCAC	-33.1 kcal/mol	0.013074	ENSG00000170373.9	CST1
chr5:5-tRF-trna10-ValCAC	-33.1 kcal/mol	0.010485	ENSG00000170373.9	CST1
chr5:5-tRF-trna10-ValCAC	-29.5 kcal/mol	0.042505	ENSG00000149609.6	C20orf144
chr5:5-tRF-trna10-ValCAC	-29.1 kcal/mol	0.041169	ENSG00000100983.12	GSS
chr5:5-tRF-trna10-ValCAC	-33.8 kcal/mol	0.034072	ENSG00000088298.13	EDEM2
chr5:5-tRF-trna10-ValCAC	-33.8 kcal/mol	0.037537	ENSG00000088298.13	EDEM2
chr5:5-tRF-trna10-ValCAC	-32.1 kcal/mol	0.047639	ENSG00000118707.11	TGIF2
chr5:5-tRF-trna10-ValCAC	-32.1 kcal/mol	0.023252	ENSG00000118707.11	TGIF2
chr5:5-tRF-trna10-ValCAC	-32.1 kcal/mol	0.017225	ENSG00000118707.11	TGIF2
chr5:5-tRF-trna10-ValCAC	-32.1 kcal/mol	0.022713	ENSG00000118707.11	TGIF2
chr5:5-tRF-trna10-ValCAC	-33.9 kcal/mol	0.019425	ENSG00000124193.16	SRSF6
chr5:5-tRF-trna10-ValCAC	-33.9 kcal/mol	0.01593	ENSG00000124193.16	SRSF6
chr5:5-tRF-trna10-ValCAC	-33.9 kcal/mol	0.014351	ENSG00000124193.16	SRSF6
chr5:5-tRF-trna10-ValCAC	-33.9 kcal/mol	0.030658	ENSG00000124193.16	SRSF6
chr5:5-tRF-trna10-ValCAC	-31.5 kcal/mol	0.026226	ENSG00000075043.21	KCNQ2
chr5:5-tRF-trna10-ValCAC	-31.5 kcal/mol	0.031305	ENSG00000075043.21	KCNQ2
chr5:5-tRF-trna10-ValCAC	-28.7 kcal/mol	0.03248	ENSG00000186967.7	KRTAP19-4
chr5:5-tRF-trna10-ValCAC	-32.0 kcal/mol	0.010865	ENSG00000186977.3	KRTAP19-5
chr5:5-tRF-trna10-ValCAC	-32.4 kcal/mol	0.01405	ENSG00000212938.3	KRTAP6-3
chr5:5-tRF-trna10-ValCAC	-30.0 kcal/mol	0.014164	ENSG00000186930.4	KRTAP6-2
chr5:5-tRF-trna10-ValCAC	-28.4 kcal/mol	0.026351	ENSG00000244624.3	KRTAP20-1
chr5:5-tRF-trna10-ValCAC	-28.0 kcal/mol	0.032009	ENSG00000206104.2	KRTAP20-3
chr5:5-tRF-trna10-ValCAC	-33.6 kcal/mol	0.002179	ENSG00000206102.2	KRTAP19-8
chr5:5-tRF-trna10-ValCAC	-29.8 kcal/mol	0.037915	ENSG00000205758.12	CRYZL1
chr5:5-tRF-trna10-ValCAC	-29.8 kcal/mol	0.044596	ENSG00000205758.12	CRYZL1
chr5:5-tRF-trna10-ValCAC	-30.1 kcal/mol	0.032399	ENSG00000157557.13	ETS2
chr5:5-tRF-trna10-ValCAC	-30.0 kcal/mol	0.008925	ENSG00000183570.17	PCBP3
chr5:5-tRF-trna10-ValCAC	-30.0 kcal/mol	0.040573	ENSG00000100033.17	PRODH
chr5:5-tRF-trna10-ValCAC	-28.4 kcal/mol	0.04865	ENSG00000100038.20	TOP3B
chr5:5-tRF-trna10-ValCAC	-29.2 kcal/mol	0.045746	ENSG00000100154.15	TTC28
chr5:5-tRF-trna10-ValCAC	-29.5 kcal/mol	0.047301	ENSG00000182944.18	EWSR1
chr5:5-tRF-trna10-ValCAC	-29.6 kcal/mol	0.043989	ENSG00000182944.18	EWSR1
chr5:5-tRF-trna10-ValCAC	-29.6 kcal/mol	0.047521	ENSG00000182944.18	EWSR1
chr5:5-tRF-trna10-ValCAC	-29.6 kcal/mol	0.048134	ENSG00000182944.18	EWSR1
chr5:5-tRF-trna10-ValCAC	-29.7 kcal/mol	0.043967	ENSG00000128340.16	RAC2
chr5:5-tRF-trna10-ValCAC	-29.8 kcal/mol	0.024515	ENSG00000100079.7	LGALS2
chr5:5-tRF-trna10-ValCAC	-32.6 kcal/mol	0.024542	ENSG00000184164.15	CRELD2
chr5:5-tRF-trna10-ValCAC	-32.6 kcal/mol	0.043387	ENSG00000184164.15	CRELD2
chr5:5-tRF-trna10-ValCAC	-32.6 kcal/mol	0.049701	ENSG00000184164.15	CRELD2
chr5:5-tRF-trna10-ValCAC	-32.6 kcal/mol	0.035166	ENSG00000184164.15	CRELD2
chr5:5-tRF-trna10-ValCAC	-32.6 kcal/mol	0.035658	ENSG00000184164.15	CRELD2
chr5:5-tRF-trna10-ValCAC	-30.3 kcal/mol	0.042673	ENSG00000100241.22	SBF1
chr5:5-tRF-trna10-ValCAC	-28.9 kcal/mol	0.041911	ENSG00000177989.14	CIMAP1B
chr5:5-tRF-trna10-ValCAC	-30.9 kcal/mol	0.025213	ENSG00000006756.16	ARSD
chr5:5-tRF-trna10-ValCAC	-29.3 kcal/mol	0.039092	ENSG00000198814.14	GK
chr5:5-tRF-trna10-ValCAC	-28.1 kcal/mol	0.024797	ENSG00000198947.18	DMD
chr5:5-tRF-trna10-ValCAC	-30.6 kcal/mol	0.049009	ENSG00000126768.13	TIMM17B
chr5:5-tRF-trna10-ValCAC	-30.5 kcal/mol	0.038004	ENSG00000184634.17	MED12
chr5:5-tRF-trna10-ValCAC	-34.6 kcal/mol	0.021275	ENSG00000187808.5	SOWAHD
chr5:5-tRF-trna10-ValCAC	-35.0 kcal/mol	0.002431	ENSG00000198753.12	PLXNB3
chr5:5-tRF-trna10-ValCAC	-31.5 kcal/mol	0.041109	ENSG00000196976.8	LAGE3
