# Supplementary material for: Liquid biopsy diagnostics for non-small cell lung cancer via elucidation of tRNA signatures
Source: Commun Med (Lond). 2025 Aug 21;5:364. doi: 10.1038/s43856-025-01068-2 (PMC12370967; doi:10.1038/s43856-025-01068-2)
Supplement: Supplementary file 8 — Supplementary Data 5 [file 43856_2025_1068_MOESM8_ESM.xlsx]

## Sheet: KEGG_result
Category	Term	Count	PValue	Genes	List.Total	Pop.Hits	Pop.Total	Fold.Enrichment	Bonferroni
KEGG_PATHWAY	hsa00514:Other types of O-glycan biosynthesis	8	0.00553323	ENSG00000009830, ENSG00000119514, ENSG00000173950, ENSG00000126091, ENSG00000106397, ENSG00000172986, ENSG00000144278, ENSG00000130035	402	47	8644	3.66	0.827767
KEGG_PATHWAY	hsa01100:Metabolic pathways	92	0.0072346	ENSG00000090013, ENSG00000157870, ENSG00000075651, ENSG00000126091, ENSG00000244005, ENSG00000151376, ENSG00000137106, ENSG00000130035, ENSG00000198825, ENSG00000083123, ENSG00000167600, ENSG00000165102, ENSG00000118514, ENSG00000183010, ENSG00000084774, ENSG00000163964, ENSG00000100983, ENSG00000186642, ENSG00000111906, ENSG00000105223, ENSG00000163803, ENSG00000099377, ENSG00000159720, ENSG0000…	402	1546	8644	1.27958	0.899912
KEGG_PATHWAY	hsa03020:RNA polymerase	6	0.0192121	ENSG00000047315, ENSG00000228049, ENSG00000058600, ENSG00000005075, ENSG00000285437, ENSG00000099817	402	34	8644	3.79456	0.997865
KEGG_PATHWAY	hsa04520:Adherens junction	10	0.0281032	ENSG00000066032, ENSG00000179776, ENSG00000128340, ENSG00000077782, ENSG00000044115, ENSG00000101266, ENSG00000005339, ENSG00000136238, ENSG00000127314, ENSG00000175866	402	93	8644	2.3121	0.999881
KEGG_PATHWAY	hsa03440:Homologous recombination	6	0.0398154	ENSG00000085999, ENSG00000100038, ENSG00000126215, ENSG00000185379, ENSG00000101773, ENSG00000172732	402	41	8644	3.14671	0.999997
KEGG_PATHWAY	hsa00511:Other glycan degradation	4	0.0481656	ENSG00000038002, ENSG00000170266, ENSG00000162139, ENSG00000109323	402	18	8644	4.77833	1
KEGG_PATHWAY	hsa05135:Yersinia infection	12	0.0532197	ENSG00000103490, ENSG00000150093, ENSG00000128340, ENSG00000115085, ENSG00000120899, ENSG00000171475, ENSG00000170345, ENSG00000123143, ENSG00000136238, ENSG00000105221, ENSG00000126456, ENSG00000175866	402	137	8644	1.88343	1
KEGG_PATHWAY	hsa05202:Transcriptional misregulation in cancer	15	0.064612	ENSG00000113916, ENSG00000182944, ENSG00000184937, ENSG00000104885, ENSG00000131759, ENSG00000172493, ENSG00000099860, ENSG00000107807, ENSG00000132475, ENSG00000186350, ENSG00000079102, ENSG00000169696, ENSG00000273983, ENSG00000141510, ENSG00000140464	402	193	8644	1.67118	1
KEGG_PATHWAY	hsa05100:Bacterial invasion of epithelial cells	8	0.0654458	ENSG00000085733, ENSG00000066032, ENSG00000150093, ENSG00000129946, ENSG00000184640, ENSG00000044115, ENSG00000136238, ENSG00000185634	402	77	8644	2.23402	1
KEGG_PATHWAY	hsa04670:Leukocyte transendothelial migration	10	0.0857904	ENSG00000066032, ENSG00000179776, ENSG00000166086, ENSG00000150093, ENSG00000128340, ENSG00000120899, ENSG00000005844, ENSG00000044115, ENSG00000136238, ENSG00000127314	402	115	8644	1.86978	1
KEGG_PATHWAY	hsa05416:Viral myocarditis	7	0.089527	ENSG00000108823, ENSG00000128340, ENSG00000110321, ENSG00000005844, ENSG00000015475, ENSG00000136238, ENSG00000198947	402	67	8644	2.24653	1
KEGG_PATHWAY	hsa04146:Peroxisome	8	0.0897359	ENSG00000117450, ENSG00000131779, ENSG00000116171, ENSG00000139197, ENSG00000198721, ENSG00000261130, ENSG00000157326, ENSG00000138413	402	83	8644	2.07253	1
KEGG_PATHWAY	hsa00250:Alanine, aspartate and glutamate metabolism	5	0.0905591	ENSG00000084774, ENSG00000136750, ENSG00000126522, ENSG00000135423, ENSG00000070669	402	37	8644	2.90574	1
