# Supplementary material for: Liquid biopsy diagnostics for non-small cell lung cancer via elucidation of tRNA signatures
Source: Commun Med (Lond). 2025 Aug 21;5:364. doi: 10.1038/s43856-025-01068-2 (PMC12370967; doi:10.1038/s43856-025-01068-2)
Supplement: Supplementary file 9 — Supplementary Data 6 [file 43856_2025_1068_MOESM9_ESM.xlsx]

## Sheet: GO_results
GO molecular function complete	Homo sapiens - REFLIST (20592)	upload_1 (887)	upload_1 (expected)	upload_1 (over/under)	upload_1 (fold Enrichment)	upload_1 (raw P-value)	upload_1 (FDR)
catalytic activity (GO:0003824)	5691	313	245.14	+	1.28	1.16E-06	8.40E-04
protein binding (GO:0005515)	14435	722	621.79	+	1.16	6.79E-14	3.44E-10
binding (GO:0005488)	16632	789	716.42	+	1.1	1.28E-10	3.24E-07
molecular_function (GO:0003674)	18290	839	787.84	+	1.06	6.34E-09	8.05E-06
transmembrane signaling receptor activity (GO:0004888)	1338	30	57.63	-	0.52	7.76E-05	4.92E-02
Unclassified (UNCLASSIFIED)	2302	48	99.16	-	0.48	6.34E-09	6.44E-06
G protein-coupled receptor activity (GO:0004930)	887	6	38.21	-	0.16	2.66E-10	4.51E-07
olfactory receptor activity (GO:0004984)	441	1	19	-	0.05	3.27E-07	2.76E-04
GO cellular component complete	Homo sapiens - REFLIST (20592)	upload_1 (887)	upload_1 (expected)	upload_1 (over/under)	upload_1 (fold Enrichment)	upload_1 (raw P-value)	upload_1 (FDR)
microbody (GO:0042579)	147	17	6.33	+	2.68	4.60E-04	3.83E-02
peroxisome (GO:0005777)	147	17	6.33	+	2.68	4.60E-04	3.67E-02
lamellipodium (GO:0030027)	204	21	8.79	+	2.39	5.15E-04	3.81E-02
actin cytoskeleton (GO:0015629)	516	41	22.23	+	1.84	3.35E-04	3.72E-02
lytic vacuole (GO:0000323)	757	55	32.61	+	1.69	3.02E-04	4.02E-02
lysosome (GO:0005764)	757	55	32.61	+	1.69	3.02E-04	3.77E-02
vacuole (GO:0005773)	853	60	36.74	+	1.63	4.48E-04	3.89E-02
endosome (GO:0005768)	1062	70	45.75	+	1.53	7.04E-04	4.85E-02
nuclear protein-containing complex (GO:0140513)	1282	83	55.22	+	1.5	4.14E-04	3.94E-02
catalytic complex (GO:1902494)	1771	108	76.29	+	1.42	4.15E-04	3.77E-02
cytosol (GO:0005829)	5534	321	238.38	+	1.35	3.36E-09	1.68E-06
organelle lumen (GO:0043233)	5648	315	243.29	+	1.29	2.71E-07	7.72E-05
intracellular organelle lumen (GO:0070013)	5648	315	243.29	+	1.29	2.71E-07	6.76E-05
membrane-enclosed lumen (GO:0031974)	5648	315	243.29	+	1.29	2.71E-07	6.01E-05
protein-containing complex (GO:0032991)	6529	351	281.24	+	1.25	1.41E-06	2.81E-04
nucleoplasm (GO:0005654)	4153	223	178.89	+	1.25	4.72E-04	3.62E-02
vesicle (GO:0031982)	4005	215	172.52	+	1.25	6.39E-04	4.56E-02
nuclear lumen (GO:0031981)	4520	241	194.7	+	1.24	3.25E-04	3.82E-02
intracellular non-membrane-bounded organelle (GO:0043232)	5330	278	229.59	+	1.21	3.76E-04	3.95E-02
non-membrane-bounded organelle (GO:0043228)	5331	278	229.63	+	1.21	3.77E-04	3.76E-02
cytoplasm (GO:0005737)	12158	623	523.71	+	1.19	1.66E-11	3.32E-08
membrane-bounded organelle (GO:0043227)	13247	654	570.61	+	1.15	5.52E-09	2.20E-06
organelle (GO:0043226)	14098	694	607.27	+	1.14	2.63E-10	1.75E-07
intracellular organelle (GO:0043229)	13299	653	572.85	+	1.14	1.90E-08	6.32E-06
intracellular anatomical structure (GO:0005622)	14943	731	643.67	+	1.14	1.95E-11	1.95E-08
intracellular membrane-bounded organelle (GO:0043231)	12165	595	524.01	+	1.14	1.66E-06	3.01E-04
cellular anatomical entity (GO:0110165)	18747	846	807.53	+	1.05	2.00E-06	3.32E-04
cellular_component (GO:0005575)	18898	850	814.03	+	1.04	3.72E-06	5.71E-04
Unclassified (UNCLASSIFIED)	1694	37	72.97	-	0.51	3.72E-06	5.30E-04
GO biological process complete	Homo sapiens - REFLIST (20592)	upload_1 (887)	upload_1 (expected)	upload_1 (over/under)	upload_1 (fold Enrichment)	upload_1 (raw P-value)	upload_1 (FDR)
cellular catabolic process (GO:0044248)	1071	78	46.13	+	1.69	1.69E-05	1.53E-02
catabolic process (GO:0009056)	1930	125	83.13	+	1.5	8.76E-06	9.60E-03
organic substance catabolic process (GO:1901575)	1654	107	71.25	+	1.5	4.60E-05	3.72E-02
cellular metabolic process (GO:0044237)	6383	366	274.95	+	1.33	2.94E-10	1.50E-06
macromolecule metabolic process (GO:0043170)	5672	321	244.32	+	1.31	4.20E-08	9.22E-05
metabolic process (GO:0008152)	8001	448	344.64	+	1.3	6.37E-12	9.79E-08
nitrogen compound metabolic process (GO:0006807)	6402	358	275.77	+	1.3	1.18E-08	3.64E-05
organic substance metabolic process (GO:0071704)	7478	417	322.11	+	1.29	2.11E-10	1.62E-06
primary metabolic process (GO:0044238)	6966	388	300.06	+	1.29	2.22E-09	8.52E-06
organonitrogen compound metabolic process (GO:1901564)	4684	259	201.76	+	1.28	1.27E-05	1.30E-02
cellular component organization (GO:0016043)	5610	302	241.65	+	1.25	1.39E-05	1.33E-02
cellular component organization or biogenesis (GO:0071840)	5824	311	250.87	+	1.24	1.74E-05	1.49E-02
cellular process (GO:0009987)	14924	716	642.85	+	1.11	2.62E-08	6.71E-05
detection of stimulus (GO:0051606)	689	10	29.68	-	0.34	6.19E-05	4.75E-02
detection of chemical stimulus (GO:0009593)	526	4	22.66	-	0.18	4.02E-06	4.75E-03
sensory perception of chemical stimulus (GO:0007606)	547	4	23.56	-	0.17	2.02E-06	2.58E-03
detection of stimulus involved in sensory perception (GO:0050906)	566	4	24.38	-	0.16	9.94E-07	1.39E-03
sensory perception of smell (GO:0007608)	469	2	20.2	-	0.1	8.77E-07	1.35E-03
detection of chemical stimulus involved in sensory perception (GO:0050907)	491	2	21.15	-	0.09	4.33E-07	7.38E-04
detection of chemical stimulus involved in sensory perception of smell (GO:0050911)	443	1	19.08	-	0.05	2.06E-07	3.95E-04
