# Supplementary material for: Liquid biopsy diagnostics for non-small cell lung cancer via elucidation of tRNA signatures
Source: Commun Med (Lond). 2025 Aug 21;5:364. doi: 10.1038/s43856-025-01068-2 (PMC12370967; doi:10.1038/s43856-025-01068-2)
Supplement: Supplementary file 10 — Supplementary Data 7 [file 43856_2025_1068_MOESM10_ESM.xlsx]

## Sheet: Sheet1
Category	Term	Count	%	PValue	Genes	List Total	Pop Hits	Pop Total	Fold Enrichment	Bonferroni	Benjamini	FDR
KEGG_PATHWAY	hsa01100:Metabolic pathways	92	100	3.25E-70	POMT2, GALNT12, HDDC2, GALNT13, PIGQ, XYLT2, INPPL1, PLOD3, EHMT1, CPOX, DBH, ENO4, PLB1, PIGX, DHTKD1, THTPA, SMPD2, ATIC, SCP2, SPTLC3, IMPA2, TK2, ME3, DHRS4L2, GUSB, GALNT8, COX8A, HGSNAT, ALG9, CAD, BCKDHB, DNMT3A, ALG3, NME3, AMPD2, AMPD3, ALDH3A2, INPP4B, IVD, BLVRB, PIK3C3, IDNK, PIGL, UQCRC2, ATP6V0D1, ACSBG2, RBKS, LIPT2, NDUFB8, NDUFB7, GLS2, KMT2B, DOT1L, HMGCR, PLD1, PLD3, NEU3, NFS1…	92	1561	8840	5.66304	5.01E-68	5.01E-68	4.49E-68
KEGG_PATHWAY	hsa01240:Biosynthesis of cofactors	11	11.9565	3.48E-06	ALDH3A2, LIPT2, NFS1, PMM1, PPCS, GSS, CAD, NME3, CPOX, NMNAT3, GUSB	92	153	8840	6.90821	5.35E-04	2.68E-04	2.40E-04
KEGG_PATHWAY	hsa00514:Other types of O-glycan biosynthesis	6	6.52174	1.13E-04	POMT2, GALNT12, GALNT13, PLOD3, GALNT8, ST3GAL3	92	47	8840	12.2664	0.0172332	0.00579413	0.00519214
KEGG_PATHWAY	hsa00310:Lysine degradation	6	6.52174	4.54E-04	ALDH3A2, KMT2B, DOT1L, EHMT1, PLOD3, DHTKD1	92	63	8840	9.15114	0.0676076	0.016487	0.0147741
KEGG_PATHWAY	hsa00250:Alanine, aspartate and glutamate metabolism	5	5.43478	5.35E-04	GLS2, CAD, ASNS, GAD2, ASL	92	37	8840	12.9847	0.079149	0.016487	0.0147741
KEGG_PATHWAY	hsa01230:Biosynthesis of amino acids	6	6.52174	0.00101297	IDH1, PYCR1, ASNS, ASL, PFKM, ENO4	92	75	8840	7.68696	0.144506	0.0259995	0.0232983
KEGG_PATHWAY	hsa01232:Nucleotide metabolism	6	6.52174	0.00177625	HDDC2, IMPDH1, NME3, TK2, AMPD2, AMPD3	92	85	8840	6.78261	0.239504	0.0385028	0.0345025
KEGG_PATHWAY	hsa00230:Purine metabolism	7	7.6087	0.00200015	HDDC2, ATIC, IMPDH1, PDE2A, NME3, AMPD2, AMPD3	92	128	8840	5.25476	0.265328	0.0385028	0.0345025
KEGG_PATHWAY	hsa00052:Galactose metabolism	4	4.34783	0.00421782	GALE, G6PC3, GLB1, PFKM	92	32	8840	12.0109	0.478433	0.0721716	0.0646732
KEGG_PATHWAY	hsa00562:Inositol phosphate metabolism	5	5.43478	0.00666059	INPP4B, INPP5F, IMPA2, INPPL1, PIK3C3	92	73	8840	6.5813	0.642694	0.102573	0.0919161
KEGG_PATHWAY	hsa00430:Taurine and hypotaurine metabolism	3	3.26087	0.0114514	GGT7, GAD2, CDO1	92	16	8840	18.0163	0.830294	0.160319	0.143663
KEGG_PATHWAY	hsa00190:Oxidative phosphorylation	6	6.52174	0.0137345	COX8A, NDUFB8, NDUFB7, ATP5F1B, UQCRC2, ATP6V0D1	92	138	8840	4.17769	0.881135	0.16503	0.147884
KEGG_PATHWAY	hsa00330:Arginine and proline metabolism	4	4.34783	0.0145952	ALDH3A2, PYCR1, CKB, PRODH	92	50	8840	7.68696	0.896089	0.16503	0.147884
KEGG_PATHWAY	hsa00531:Glycosaminoglycan degradation	3	3.26087	0.0159955	HGSNAT, GLB1, GUSB	92	19	8840	15.1716	0.916526	0.16503	0.147884
KEGG_PATHWAY	hsa00785:Lipoic acid metabolism	3	3.26087	0.0176551	LIPT2, BCKDHB, DHTKD1	92	20	8840	14.413	0.935634	0.16503	0.147884
KEGG_PATHWAY	hsa00600:Sphingolipid metabolism	4	4.34783	0.0179361	SMPD2, NEU3, GLB1, SPTLC3	92	54	8840	7.11755	0.938409	0.16503	0.147884
KEGG_PATHWAY	hsa04070:Phosphatidylinositol signaling system	5	5.43478	0.0182176	INPP4B, INPP5F, IMPA2, INPPL1, PIK3C3	92	98	8840	4.9024	0.941069	0.16503	0.147884
KEGG_PATHWAY	hsa00240:Pyrimidine metabolism	4	4.34783	0.0216683	HDDC2, CAD, NME3, TK2	92	58	8840	6.62669	0.965734	0.185384	0.166124
KEGG_PATHWAY	hsa00220:Arginine biosynthesis	3	3.26087	0.0230457	GLS2, CAD, ASL	92	23	8840	12.5331	0.972417	0.186791	0.167384
KEGG_PATHWAY	hsa00563:Glycosylphosphatidylinositol (GPI)-anchor biosynthesis	3	3.26087	0.0290219	PIGQ, PIGL, PIGX	92	26	8840	11.087	0.989279	0.220511	0.1976
KEGG_PATHWAY	hsa01200:Carbon metabolism	5	5.43478	0.0314458	IDH1, ME3, IDNK, PFKM, ENO4	92	116	8840	4.14168	0.992704	0.220511	0.1976
KEGG_PATHWAY	hsa00010:Glycolysis / Gluconeogenesis	4	4.34783	0.0315015	ALDH3A2, G6PC3, PFKM, ENO4	92	67	8840	5.73653	0.992768	0.220511	0.1976
KEGG_PATHWAY	hsa00030:Pentose phosphate pathway	3	3.26087	0.0401759	IDNK, PFKM, RBKS	92	31	8840	9.29874	0.998191	0.269004	0.241055
KEGG_PATHWAY	hsa03320:PPAR signaling pathway	4	4.34783	0.043301	GK, SCP2, ME3, ACSBG2	92	76	8840	5.05721	0.998905	0.277339	0.248525
KEGG_PATHWAY	hsa01210:2-Oxocarboxylic acid metabolism	3	3.26087	0.0450226	IDH1, BCKDHB, DHTKD1	92	33	8840	8.73518	0.99917	0.277339	0.248525
KEGG_PATHWAY	hsa00983:Drug metabolism - other enzymes	4	4.34783	0.0506835	IMPDH1, NME3, TK2, GUSB	92	81	8840	4.74503	0.999668	0.300203	0.269013
KEGG_PATHWAY	hsa00512:Mucin type O-glycan biosynthesis	3	3.26087	0.0526722	GALNT12, GALNT13, GALNT8	92	36	8840	8.00725	0.99976	0.300427	0.269213
KEGG_PATHWAY	hsa00513:Various types of N-glycan biosynthesis	3	3.26087	0.0692144	ALG9, ALG3, ST3GAL3	92	42	8840	6.86335	0.999984	0.367552	0.329365
KEGG_PATHWAY	hsa00380:Tryptophan metabolism	3	3.26087	0.0692144	ALDH3A2, ALDH8A1, DHTKD1	92	42	8840	6.86335	0.999984	0.367552	0.329365
KEGG_PATHWAY	hsa00860:Porphyrin metabolism	3	3.26087	0.0810618	BLVRB, CPOX, GUSB	92	46	8840	6.26654	0.999998	0.392541	0.351758
KEGG_PATHWAY	hsa05208:Chemical carcinogenesis - reactive oxygen species	6	6.52174	0.0832446	COX8A, NDUFB8, NDUFB7, ATP5F1B, UQCRC2, PLD1	92	226	8840	2.55098	0.999998	0.392541	0.351758
KEGG_PATHWAY	hsa00564:Glycerophospholipid metabolism	4	4.34783	0.0837793	PLD1, LPIN2, PLB1, PLD3	92	100	8840	3.84348	0.999999	0.392541	0.351758
KEGG_PATHWAY	hsa00620:Pyruvate metabolism	3	3.26087	0.084116	ALDH3A2, GRHPR, ME3	92	47	8840	6.13321	0.999999	0.392541	0.351758
KEGG_PATHWAY	hsa00280:Valine, leucine and isoleucine degradation	3	3.26087	0.0872049	ALDH3A2, IVD, BCKDHB	92	48	8840	6.00543	0.999999	0.394987	0.353949
KEGG_PATHWAY	hsa00565:Ether lipid metabolism	3	3.26087	0.0934832	PLD1, PLB1, PLD3	92	50	8840	5.76522	1	0.411326	0.368591
KEGG_PATHWAY	hsa00270:Cysteine and methionine metabolism	3	3.26087	0.0998886	GSS, DNMT3A, CDO1	92	52	8840	5.54348	1	0.427301	0.382906
